# Supplementary material for: Kallolide A acetate pyrazoline
Source: Acta Crystallogr Sect E Struct Rep Online. 2011 Dec 7;68(Pt 1):o41–2. doi: 10.1107/S1600536811051890 (PMC3254402; doi:10.1107/S1600536811051890)
Supplement: Supplementary file 1 [file e-68-00o41-sup1.cif]

##############################################################################
#                                                                            #
# This CIF contains the data in a paper accepted for publication in          #
# Acta Crystallographica Section E. It conforms to the requirements of       #
# Notes for Authors for Acta Crystallographica Section E, and has been       #
# peer reviewed under the auspices of the IUCr Commission on Journals.       #
#                                                                            #
# Full details of the Crystallographic Information File format               #
# are given in the paper "The Crystallographic Information File (CIF):       #
# a New Standard Archive File for Crystallography" by S. R. Hall, F. H.      #
# Allen and I. D. Brown [Acta Cryst. (1991), A47, 655-685].                  #
#                                                                            #
# The current version of the core CIF dictionary is obtainable from          #
# ftp://ftp.iucr.org/pub/cif_core.dic.                                       #
#                                                                            #
# Software is freely available for graphical display of the structure(s)     #
# in this CIF. For information consult the CIF software page                 #
# http://www.iucr.org/resources/cif/software.                                #
#                                                                            #
# This file may be used for bona fide research purposes within the           #
# scientific community so long as proper attribution is given to the journal # 
# article from which it was obtained.                                        #
#                                                                            #
##############################################################################
data_I
_audit_creation_method     SHELXL-97
_chemical_name_systematic
;
7-methyl-16-oxo-4,10-bis(prop-1-en-2-yl)-17,18-dioxa-14,15-
diazatetracyclo[9.4.2.1^6,9^.0^1,12^]octadeca-6,8,14-trien-5-yl acetate
;
_chemical_name_common     'kallolide A acetate pyrazoline'
_chemical_formula_moiety     'C23 H28 N2 O5'
_chemical_formula_sum     'C23 H28 N2 O5'
_chemical_formula_iupac     'C23 H28 N2 O5'
_chemical_formula_weight     412.47
_chemical_melting_point     ?
_symmetry_cell_setting     orthorhombic
_symmetry_space_group_name_H-M     'P 21 21 21'
_symmetry_space_group_name_hall     'P 2ac 2ab'
loop_
    _symmetry_equiv_pos_as_xyz
    'x, y, z'
    '-x+1/2, -y, z+1/2'
    '-x, y+1/2, -z+1/2'
    'x+1/2, -y+1/2, -z'
_cell_length_a     10.593(6)
_cell_length_b     12.426(7)
_cell_length_c     17.099(10)
_cell_angle_alpha     90.00
_cell_angle_beta     90.00
_cell_angle_gamma     90.00
_cell_volume     2251(2)
_cell_formula_units_Z     4
_cell_measurement_reflns_used     9306
_cell_measurement_theta_min     2.26
_cell_measurement_theta_max     26.71
_cell_measurement_temperature     298(2)
_exptl_crystal_description     block
_exptl_crystal_colour     colourless
_exptl_crystal_size_max     0.40
_exptl_crystal_size_mid     0.30
_exptl_crystal_size_min     0.10
_exptl_crystal_density_diffrn     1.217
_exptl_crystal_density_meas     ?
_exptl_crystal_density_method     'not measured'
_exptl_crystal_F_000     880
_exptl_absorpt_coefficient_mu     0.086
_exptl_absorpt_correction_type     multi-scan
_exptl_absorpt_process_details     '(SADABS; Sheldrick, 2008<i>a</i>)'
_exptl_absorpt_correction_T_min     0.9664
_exptl_absorpt_correction_T_max     0.9915
_exptl_special_details
;
IR(neat) \n~max~ 3078, 2969, 2944, 2927, 1764, 1728, 1642, 1375, 1251, 1227,
907, 810 cm^-1^; ^1^H NMR (300 MHz, DMSO-d6) \d 3.10 (1<i>H</i>, dd, <i>J</i>
= 11.0, 9.0 Hz, H-2),5.60 (1<i>H</i>, d, <i>J</i> = 11.7 Hz, H-2), 6.23
(1<i>H</i>, s, H-5), 3.89 (1<i>H</i>, d, <i>J</i> = 2.7 Hz, H-7), 4.59
(1<i>H</i>, m, H-8)<i>^a^</i>, 2.11 (1<i>H</i>, br dd, <i>J</i> = 6.3, 5.7 Hz,
H-9), 2.48 (1<i>H</i>, m, H-11<i>a</i>)<i>^b^</i>, 0.81 (1<i>H</i>, dd,
<i>J</i> = 14.1, 5.7 Hz), 1.31 (1<i>H</i>,m,H-12<i>a</i>), 0.30 (1<i>H</i>,
dd, <i>J</i> = 13.8, 13.5 Hz, H-12<i>b</i>), 4.88 (1<i>H</i>,vd, <i>J</i> =
1.2 Hz, H-14<i>a</i>), 4.51 (1<i>H</i>, s, H-14<i>b</i>), 1.77 (3<i>H</i>, s,
H-15), 2.00 (3<i>H</i>, s, H-16), 5.08 (1<i>H</i>, d, <i>J</i> = 2.1 Hz,
H-18<i>a</i>), 4.93 (1<i>H</i>, s, H-18<i>b</i>), 1.63 (3<i>H</i>, s, H-19),
1.94 (3<i>H</i>, s, H-22), 5.17 (1<i>H</i>, d, <i>J</i> = 18.6 Hz,
H-23<i>a</i>), 5.62 (1<i>H</i>, dd, <i>J</i> = 18.9 Hz,
H-23<i>b</i>)<i>^a^</i> (<i>^a^</i> values are interchangeable, <i>^b^</i>
proton signal peak overlap with solvent). ^13^C NMR (DMSO-d6, 75 MHz) \d 48.4
(CH, C-1), 66.5 (CH, C-2), 146.5 (C, C-3), 122.4 (C, C4), 114.4 (CH, C-5),
152.5 (C, C-6), 46.0 (CH, C-7), 84.6 (CH, C-8), 36.7 (CH, C-9), 105.7 (C,
C-10), 26.6 (CH~2~, C-11), 25.1 (CH~2~, C-12), 143.9 (C, C-13), 114.4 (CH~2~,
C-14), 21.8 (CH~3~, C-15), 9.7 (CH~3~, C-16), 143.3 (C, C-17), 115.5 (CH~2~,
C-18), 17.9 (CH~3~, C-19), 172.9 (C, C-10), 170.1 (C, C-21), 21.1 (CH~3~,
C-22), 86.2 (CH~2~, C-23); LREI-MS m/<i>z</i> [<i>M</i>]^+^; 412(6.4),
384(19), 370(15), 342(9), 231(7), 214(13), 178(11), 165(23), 164(100),
163(87), 135(28); HREI-MS <i>m/z</i> [<i>M</i>]^+^ calcd for
C~23~H~28~N~2~O~5~ 412.1998 found 412.2003.
;
_diffrn_ambient_temperature     298(2)
_diffrn_radiation_type     MoK\a
_diffrn_radiation_wavelength     0.71073
_diffrn_radiation_source     'fine-focus sealed tube'
_diffrn_radiation_monochromator     graphite
_diffrn_measurement_device_type     'Bruker SMART 1K CCD'
_diffrn_measurement_method     '\f and \w scans'
_diffrn_detector_area_resol_mean     ?
_diffrn_reflns_number     14038
_diffrn_reflns_av_R_equivalents     0.0405
_diffrn_reflns_av_sigmaI/netI     0.0277
_diffrn_reflns_theta_min     2.03
_diffrn_reflns_theta_max     26.42
_diffrn_reflns_theta_full     26.42
_diffrn_measured_fraction_theta_max     0.982
_diffrn_measured_fraction_theta_full     0.982
_diffrn_reflns_limit_h_min     -11
_diffrn_reflns_limit_h_max     13
_diffrn_reflns_limit_k_min     -15
_diffrn_reflns_limit_k_max     15
_diffrn_reflns_limit_l_min     -21
_diffrn_reflns_limit_l_max     21
_refine_special_details
;
Refinement of <i>F</i>^2^ against ALL reflections. The weighted <i>R</i>-factor
<i>wR</i> and goodness of fit <i>S</i> are based on <i>F</i>^2^, conventional
<i>R</i>-factors <i>R</i> are based on <i>F</i>, with <i>F</i> set to zero for
negative <i>F</i>^2^. The threshold expression of <i>F</i>^2^ >
\s(<i>F</i>^2^) is used only for calculating <i>R</i>-factors(gt) <i>etc</i>.
and is not relevant to the choice of reflections for refinement.
<i>R</i>-factors based on <i>F</i>^2^ are statistically about twice as large
as those based on <i>F</i>, and <i>R</i>- factors based on ALL data will be
even larger.
;
_reflns_number_total     2583
_reflns_number_gt     2160
_reflns_threshold_expression     I>2sigma(I)
_refine_ls_structure_factor_coef     Fsqd
_refine_ls_matrix_type     full
_refine_ls_R_factor_all     0.0579
_refine_ls_R_factor_gt     0.0472
_refine_ls_wR_factor_gt     0.1115
_refine_ls_wR_factor_ref     0.1182
_refine_ls_goodness_of_fit_ref     1.127
_refine_ls_restrained_S_all     1.127
_refine_ls_number_reflns     2583
_refine_ls_number_parameters     276
_refine_ls_number_restraints     0
_refine_ls_hydrogen_treatment     constr
_refine_ls_weighting_scheme     calc
_refine_ls_weighting_details
         'calc w=1/[\s^2^(Fo^2^)+(0.0552P)^2^+0.3145P] where P=(Fo^2^+2Fc^2^)/3'
_atom_sites_solution_hydrogens     geom
_atom_sites_solution_primary     direct
_atom_sites_solution_secondary     difmap
_refine_ls_shift/su_max     0.000
_refine_ls_shift/su_mean     0.000
_refine_diff_density_max     0.349
_refine_diff_density_min     -0.225
_refine_ls_extinction_method     '<i>SHELXL97</i> (Sheldrick, 2008a)'
_refine_ls_extinction_coef     0.061(4)
_refine_ls_extinction_expression
                                  'Fc^*^=kFc[1+0.001xFc^2^\l^3^/sin(2\q)]^-1/4^'
loop_
    _atom_type_symbol
    _atom_type_description
    _atom_type_scat_dispersion_real
    _atom_type_scat_dispersion_imag
    _atom_type_scat_source
    'C' 'C' 0.0033 0.0016
                         'International Tables Vol C Tables 4.2.6.8 and 6.1.1.4'
    'H' 'H' 0.0000 0.0000
                         'International Tables Vol C Tables 4.2.6.8 and 6.1.1.4'
    'N' 'N' 0.0061 0.0033
                         'International Tables Vol C Tables 4.2.6.8 and 6.1.1.4'
    'O' 'O' 0.0106 0.0060
                         'International Tables Vol C Tables 4.2.6.8 and 6.1.1.4'
_computing_data_collection     '<i>SMART-NT</i> (Bruker, 1998)'
_computing_cell_refinement     '<i>SAINT</i> (Bruker, 1999)'
_computing_data_reduction     '<i>SAINT</i> (Bruker, 1999)'
_computing_structure_solution     '<i>SHELXS97</i> (Sheldrick, 2008<i>b</i>)'
_computing_structure_refinement     '<i>SHELXL97</i> (Sheldrick, 2008<i>b</i>)'
_computing_molecular_graphics     '<i>SHELXTL</i> (Sheldrick, 2008<i>b</i>)'
_computing_publication_material     '<i>SHELXTL</i> (Sheldrick, 2008<i>b</i>)'
loop_
    _atom_site_type_symbol
    _atom_site_label
    _atom_site_fract_x
    _atom_site_fract_y
    _atom_site_fract_z
    _atom_site_U_iso_or_equiv
    _atom_site_adp_type
    _atom_site_calc_flag
    _atom_site_refinement_flags
    _atom_site_occupancy
    _atom_site_symmetry_multiplicity
    _atom_site_disorder_assembly
    _atom_site_disorder_group
    O O2 0.85009(16) 0.35559(14) 0.16945(10) 0.0506(4) Uani d . 1 1 . .
    O O1 0.59698(18) 0.25015(14) 0.22854(11) 0.0564(5) Uani d . 1 1 . .
    C C3 0.7288(2) 0.39670(19) 0.17940(15) 0.0474(6) Uani d . 1 1 . .
    C C9 1.0882(3) 0.4597(2) 0.24459(17) 0.0586(7) Uani d . 1 1 . .
    H H9 1.0151 0.5047 0.2316 0.070 Uiso calc R 1 1 . .
    O O5 0.4266(2) 0.3406(2) 0.1863(2) 0.1156(11) Uani d . 1 1 . .
    O O3 1.0951(2) 0.27160(17) 0.20733(13) 0.0696(6) Uani d . 1 1 . .
    C C20 1.0579(3) 0.2727(2) 0.28330(18) 0.0629(8) Uani d . 1 1 . .
    C C11 0.9562(3) 0.4146(2) 0.37422(16) 0.0629(8) Uani d . 1 1 . .
    H H11A 0.9813 0.4790 0.4023 0.076 Uiso calc R 1 1 . .
    H H11B 0.9513 0.3568 0.4122 0.076 Uiso calc R 1 1 . .
    O O4 1.0311(3) 0.19117(16) 0.31793(15) 0.0867(8) Uani d . 1 1 . .
    C C6 0.9085(3) 0.4155(2) 0.11168(14) 0.0526(6) Uani d . 1 1 . .
    C C2 0.6586(3) 0.35346(19) 0.24830(14) 0.0486(6) Uani d . 1 1 . .
    H H2 0.5943 0.4056 0.2645 0.058 Uiso calc R 1 1 . .
    C C1 0.7473(3) 0.3298(2) 0.31789(14) 0.0517(6) Uani d . 1 1 . .
    H H1 0.8090 0.2763 0.3003 0.062 Uiso calc R 1 1 . .
    C C10 1.0619(3) 0.3868(2) 0.31621(17) 0.0576(7) Uani d . 1 1 . .
    N N2 1.2578(3) 0.4666(3) 0.3389(2) 0.0925(10) Uani d . 1 1 . .
    C C12 0.8225(3) 0.4334(2) 0.34163(15) 0.0553(7) Uani d . 1 1 . .
    H H12A 0.8291 0.4796 0.2961 0.066 Uiso calc R 1 1 . .
    H H12B 0.7739 0.4720 0.3807 0.066 Uiso calc R 1 1 . .
    C C4 0.7090(3) 0.4796(2) 0.12735(14) 0.0555(7) Uani d . 1 1 . .
    C C5 0.8259(3) 0.4905(2) 0.08522(15) 0.0620(8) Uani d . 1 1 . .
    H H5 0.8421 0.5407 0.0462 0.074 Uiso calc R 1 1 . .
    C C8 1.1207(3) 0.3803(3) 0.17747(19) 0.0647(8) Uani d . 1 1 . .
    H H8 1.2113 0.3859 0.1667 0.078 Uiso calc R 1 1 . .
    N N1 1.1882(3) 0.3930(2) 0.36229(18) 0.0823(9) Uani d . 1 1 . .
    C C7 1.0488(3) 0.3979(3) 0.09993(17) 0.0652(8) Uani d . 1 1 . .
    H H7 1.0808 0.4662 0.0792 0.078 Uiso calc R 1 1 . .
    C C23 1.2011(3) 0.5276(3) 0.2723(2) 0.0832(10) Uani d . 1 1 . .
    H H23A 1.2621 0.5365 0.2305 0.100 Uiso calc R 1 1 . .
    H H23B 1.1733 0.5982 0.2894 0.100 Uiso calc R 1 1 . .
    C C21 0.4806(3) 0.2569(3) 0.19643(19) 0.0699(8) Uani d . 1 1 . .
    C C13 0.6784(3) 0.2824(2) 0.38899(16) 0.0685(9) Uani d . 1 1 . .
    C C16 0.5932(4) 0.5490(3) 0.1176(2) 0.0900(12) Uani d . 1 1 . .
    H H16A 0.5250 0.5194 0.1477 0.135 Uiso calc R 1 1 . .
    H H16B 0.5697 0.5511 0.0634 0.135 Uiso calc R 1 1 . .
    H H16C 0.6111 0.6206 0.1354 0.135 Uiso calc R 1 1 . .
    C C15 0.5551(4) 0.3321(3) 0.41338(19) 0.0872(11) Uani d . 1 1 . .
    H H15A 0.4911 0.3143 0.3758 0.131 Uiso calc R 1 1 . .
    H H15B 0.5643 0.4089 0.4161 0.131 Uiso calc R 1 1 . .
    H H15C 0.5312 0.3049 0.4638 0.131 Uiso calc R 1 1 . .
    C C22 0.4304(4) 0.1483(3) 0.1731(2) 0.0971(13) Uani d . 1 1 . .
    H H22A 0.3673 0.1257 0.2099 0.146 Uiso calc R 1 1 . .
    H H22B 0.4982 0.0970 0.1725 0.146 Uiso calc R 1 1 . .
    H H22C 0.3936 0.1528 0.1219 0.146 Uiso calc R 1 1 . .
    C C17 1.0837(4) 0.3138(4) 0.03873(19) 0.0848(11) Uani d . 1 1 . .
    C C19 1.0205(7) 0.2132(4) 0.0357(3) 0.135(2) Uani d . 1 1 . .
    H H19A 1.0489 0.1736 -0.0092 0.202 Uiso calc R 1 1 . .
    H H19B 0.9311 0.2249 0.0319 0.202 Uiso calc R 1 1 . .
    H H19C 1.0387 0.1730 0.0823 0.202 Uiso calc R 1 1 . .
    C C14 0.7312(5) 0.2005(3) 0.4285(2) 0.1048(14) Uani d . 1 1 . .
    H H14A 0.6914 0.1727 0.4725 0.126 Uiso calc R 1 1 . .
    H H14B 0.8076 0.1716 0.4118 0.126 Uiso calc R 1 1 . .
    C C18 1.1806(6) 0.3379(6) -0.0128(3) 0.191(3) Uani d . 1 1 . .
    H H18A 1.2052 0.2878 -0.0502 0.229 Uiso calc R 1 1 . .
    H H18B 1.2210 0.4043 -0.0100 0.229 Uiso calc R 1 1 . .
loop_
    _atom_site_aniso_label
    _atom_site_aniso_U_11
    _atom_site_aniso_U_22
    _atom_site_aniso_U_33
    _atom_site_aniso_U_12
    _atom_site_aniso_U_13
    _atom_site_aniso_U_23
    O2 0.0472(9) 0.0503(9) 0.0543(10) 0.0012(8) -0.0055(8) 0.0105(8)
    O1 0.0550(11) 0.0550(10) 0.0590(10) -0.0065(9) -0.0097(9) 0.0015(8)
    C3 0.0486(13) 0.0441(12) 0.0495(13) 0.0021(11) -0.0095(11) -0.0005(11)
    C9 0.0533(15) 0.0518(14) 0.0706(16) -0.0075(13) -0.0157(14) 0.0067(13)
    O5 0.0589(14) 0.0964(19) 0.192(3) 0.0018(14) -0.0418(19) -0.001(2)
    O3 0.0711(13) 0.0584(12) 0.0792(14) 0.0083(11) -0.0173(12) -0.0034(10)
    C20 0.0616(18) 0.0524(16) 0.0748(19) 0.0048(14) -0.0254(15) 0.0057(14)
    C11 0.083(2) 0.0551(16) 0.0502(14) -0.0120(15) -0.0210(14) 0.0033(13)
    O4 0.1109(19) 0.0470(11) 0.1021(16) -0.0006(12) -0.0299(15) 0.0179(11)
    C6 0.0571(15) 0.0547(14) 0.0460(13) -0.0065(13) -0.0059(12) 0.0063(12)
    C2 0.0500(13) 0.0472(12) 0.0488(13) -0.0001(12) -0.0041(11) -0.0012(11)
    C1 0.0610(15) 0.0471(13) 0.0469(13) -0.0039(12) -0.0069(12) 0.0030(11)
    C10 0.0609(16) 0.0500(14) 0.0620(16) -0.0036(12) -0.0251(14) 0.0059(12)
    N2 0.078(2) 0.090(2) 0.109(2) -0.0219(18) -0.0372(18) 0.0025(18)
    C12 0.0708(18) 0.0495(14) 0.0457(12) -0.0050(13) -0.0063(13) 0.0004(11)
    C4 0.0660(17) 0.0563(14) 0.0443(12) 0.0099(14) -0.0104(12) 0.0017(11)
    C5 0.081(2) 0.0597(16) 0.0455(13) -0.0025(16) -0.0075(14) 0.0129(12)
    C8 0.0509(15) 0.0694(18) 0.0738(19) -0.0056(14) -0.0058(14) 0.0060(15)
    N1 0.0778(19) 0.0810(18) 0.0882(19) -0.0025(16) -0.0410(16) 0.0061(16)
    C7 0.0586(17) 0.0775(19) 0.0594(16) -0.0087(15) -0.0001(13) 0.0094(15)
    C23 0.076(2) 0.0747(19) 0.099(2) -0.0248(19) -0.024(2) 0.0073(19)
    C21 0.0514(16) 0.082(2) 0.0764(19) -0.0127(16) -0.0093(15) 0.0080(17)
    C13 0.086(2) 0.0729(18) 0.0464(14) -0.0235(18) -0.0050(15) 0.0042(14)
    C16 0.104(3) 0.089(2) 0.077(2) 0.043(2) -0.007(2) 0.0167(19)
    C15 0.094(3) 0.106(3) 0.0609(18) -0.026(2) 0.0143(18) -0.0068(18)
    C22 0.092(3) 0.099(3) 0.101(3) -0.040(2) -0.030(2) 0.010(2)
    C17 0.069(2) 0.123(3) 0.0621(18) 0.005(2) 0.0067(17) -0.0059(19)
    C19 0.178(6) 0.116(4) 0.110(3) -0.003(4) 0.035(4) -0.032(3)
    C14 0.131(4) 0.107(3) 0.076(2) -0.023(3) -0.009(2) 0.041(2)
    C18 0.154(5) 0.275(8) 0.143(5) -0.080(6) 0.086(4) -0.082(5)
_geom_special_details
;
All e.s.d.'s (except the e.s.d. in the dihedral angle between two l.s. planes)
are estimated using the full covariance matrix. The cell e.s.d.'s are taken
into account individually in the estimation of e.s.d.'s in distances, angles
and torsion angles; correlations between e.s.d.'s in cell parameters are only
used when they are defined by crystal symmetry. An approximate (isotropic)
treatment of cell e.s.d.'s is used for estimating e.s.d.'s involving l.s.
planes.
;
loop_
    _geom_bond_atom_site_label_1
    _geom_bond_atom_site_label_2
    _geom_bond_site_symmetry_2
    _geom_bond_distance
    _geom_bond_publ_flag
    O2 C6 . 1.383(3) ?
    O2 C3 . 1.393(3) ?
    O1 C21 . 1.353(4) ?
    O1 C2 . 1.479(3) ?
    C3 C4 . 1.378(4) ?
    C3 C2 . 1.493(4) ?
    C9 C23 . 1.539(4) ?
    C9 C10 . 1.549(4) ?
    C9 C8 . 1.552(4) ?
    C9 H9 . 0.9800 ?
    O5 C21 . 1.200(4) ?
    O3 C20 . 1.358(4) ?
    O3 C8 . 1.470(4) ?
    C20 O4 . 1.207(4) ?
    C20 C10 . 1.526(4) ?
    C11 C10 . 1.535(5) ?
    C11 C12 . 1.540(4) ?
    C11 H11A . 0.9700 ?
    C11 H11B . 0.9700 ?
    C6 C5 . 1.356(4) ?
    C6 C7 . 1.516(4) ?
    C2 C1 . 1.544(3) ?
    C2 H2 . 0.9800 ?
    C1 C13 . 1.536(4) ?
    C1 C12 . 1.567(4) ?
    C1 H1 . 0.9800 ?
    C10 N1 . 1.555(4) ?
    N2 N1 . 1.241(4) ?
    N2 C23 . 1.493(5) ?
    C12 H12A . 0.9700 ?
    C12 H12B . 0.9700 ?
    C4 C5 . 1.439(4) ?
    C4 C16 . 1.509(4) ?
    C5 H5 . 0.9300 ?
    C8 C7 . 1.545(4) ?
    C8 H8 . 0.9800 ?
    C7 C17 . 1.524(5) ?
    C7 H7 . 0.9800 ?
    C23 H23A . 0.9700 ?
    C23 H23B . 0.9700 ?
    C21 C22 . 1.505(5) ?
    C13 C14 . 1.343(5) ?
    C13 C15 . 1.504(5) ?
    C16 H16A . 0.9600 ?
    C16 H16B . 0.9600 ?
    C16 H16C . 0.9600 ?
    C15 H15A . 0.9600 ?
    C15 H15B . 0.9600 ?
    C15 H15C . 0.9600 ?
    C22 H22A . 0.9600 ?
    C22 H22B . 0.9600 ?
    C22 H22C . 0.9600 ?
    C17 C18 . 1.386(6) ?
    C17 C19 . 1.419(6) ?
    C19 H19A . 0.9600 ?
    C19 H19B . 0.9600 ?
    C19 H19C . 0.9600 ?
    C14 H14A . 0.9300 ?
    C14 H14B . 0.9300 ?
    C18 H18A . 0.9300 ?
    C18 H18B . 0.9300 ?
loop_
    _geom_angle_atom_site_label_1
    _geom_angle_atom_site_label_2
    _geom_angle_atom_site_label_3
    _geom_angle_site_symmetry_1
    _geom_angle_site_symmetry_3
    _geom_angle
    _geom_angle_publ_flag
    C6 O2 C3 . . 107.6(2) ?
    C21 O1 C2 . . 116.2(2) ?
    C4 C3 O2 . . 109.6(2) ?
    C4 C3 C2 . . 134.7(2) ?
    O2 C3 C2 . . 115.1(2) ?
    C23 C9 C10 . . 102.5(2) ?
    C23 C9 C8 . . 113.8(3) ?
    C10 C9 C8 . . 104.7(2) ?
    C23 C9 H9 . . 111.7 ?
    C10 C9 H9 . . 111.7 ?
    C8 C9 H9 . . 111.7 ?
    C20 O3 C8 . . 112.1(2) ?
    O4 C20 O3 . . 122.0(3) ?
    O4 C20 C10 . . 127.3(3) ?
    O3 C20 C10 . . 110.7(3) ?
    C10 C11 C12 . . 118.1(2) ?
    C10 C11 H11A . . 107.8 ?
    C12 C11 H11A . . 107.8 ?
    C10 C11 H11B . . 107.8 ?
    C12 C11 H11B . . 107.8 ?
    H11A C11 H11B . . 107.1 ?
    C5 C6 O2 . . 108.6(2) ?
    C5 C6 C7 . . 133.5(3) ?
    O2 C6 C7 . . 117.1(2) ?
    O1 C2 C3 . . 110.6(2) ?
    O1 C2 C1 . . 106.24(18) ?
    C3 C2 C1 . . 111.9(2) ?
    O1 C2 H2 . . 109.3 ?
    C3 C2 H2 . . 109.3 ?
    C1 C2 H2 . . 109.3 ?
    C13 C1 C2 . . 113.2(2) ?
    C13 C1 C12 . . 110.6(2) ?
    C2 C1 C12 . . 110.7(2) ?
    C13 C1 H1 . . 107.4 ?
    C2 C1 H1 . . 107.4 ?
    C12 C1 H1 . . 107.4 ?
    C20 C10 C11 . . 115.3(3) ?
    C20 C10 C9 . . 104.9(2) ?
    C11 C10 C9 . . 120.7(2) ?
    C20 C10 N1 . . 104.9(2) ?
    C11 C10 N1 . . 106.8(2) ?
    C9 C10 N1 . . 102.5(2) ?
    N1 N2 C23 . . 112.4(3) ?
    C11 C12 C1 . . 115.9(2) ?
    C11 C12 H12A . . 108.3 ?
    C1 C12 H12A . . 108.3 ?
    C11 C12 H12B . . 108.3 ?
    C1 C12 H12B . . 108.3 ?
    H12A C12 H12B . . 107.4 ?
    C3 C4 C5 . . 105.2(2) ?
    C3 C4 C16 . . 128.5(3) ?
    C5 C4 C16 . . 126.2(3) ?
    C6 C5 C4 . . 108.9(2) ?
    C6 C5 H5 . . 125.5 ?
    C4 C5 H5 . . 125.5 ?
    O3 C8 C7 . . 109.7(2) ?
    O3 C8 C9 . . 106.6(2) ?
    C7 C8 C9 . . 115.8(2) ?
    O3 C8 H8 . . 108.2 ?
    C7 C8 H8 . . 108.2 ?
    C9 C8 H8 . . 108.2 ?
    N2 N1 C10 . . 112.6(3) ?
    C6 C7 C17 . . 115.3(3) ?
    C6 C7 C8 . . 113.0(2) ?
    C17 C7 C8 . . 111.9(3) ?
    C6 C7 H7 . . 105.2 ?
    C17 C7 H7 . . 105.2 ?
    C8 C7 H7 . . 105.2 ?
    N2 C23 C9 . . 105.6(2) ?
    N2 C23 H23A . . 110.6 ?
    C9 C23 H23A . . 110.6 ?
    N2 C23 H23B . . 110.6 ?
    C9 C23 H23B . . 110.6 ?
    H23A C23 H23B . . 108.8 ?
    O5 C21 O1 . . 123.1(3) ?
    O5 C21 C22 . . 124.9(3) ?
    O1 C21 C22 . . 112.0(3) ?
    C14 C13 C15 . . 122.3(3) ?
    C14 C13 C1 . . 119.4(3) ?
    C15 C13 C1 . . 118.3(3) ?
    C4 C16 H16A . . 109.5 ?
    C4 C16 H16B . . 109.5 ?
    H16A C16 H16B . . 109.5 ?
    C4 C16 H16C . . 109.5 ?
    H16A C16 H16C . . 109.5 ?
    H16B C16 H16C . . 109.5 ?
    C13 C15 H15A . . 109.5 ?
    C13 C15 H15B . . 109.5 ?
    H15A C15 H15B . . 109.5 ?
    C13 C15 H15C . . 109.5 ?
    H15A C15 H15C . . 109.5 ?
    H15B C15 H15C . . 109.5 ?
    C21 C22 H22A . . 109.5 ?
    C21 C22 H22B . . 109.5 ?
    H22A C22 H22B . . 109.5 ?
    C21 C22 H22C . . 109.5 ?
    H22A C22 H22C . . 109.5 ?
    H22B C22 H22C . . 109.5 ?
    C18 C17 C19 . . 121.1(5) ?
    C18 C17 C7 . . 117.9(5) ?
    C19 C17 C7 . . 121.0(3) ?
    C17 C19 H19A . . 109.5 ?
    C17 C19 H19B . . 109.5 ?
    H19A C19 H19B . . 109.5 ?
    C17 C19 H19C . . 109.5 ?
    H19A C19 H19C . . 109.5 ?
    H19B C19 H19C . . 109.5 ?
    C13 C14 H14A . . 120.0 ?
    C13 C14 H14B . . 120.0 ?
    H14A C14 H14B . . 120.0 ?
    C17 C18 H18A . . 120.0 ?
    C17 C18 H18B . . 120.0 ?
    H18A C18 H18B . . 120.0 ?
loop_
    _geom_torsion_atom_site_label_1
    _geom_torsion_atom_site_label_2
    _geom_torsion_atom_site_label_3
    _geom_torsion_atom_site_label_4
    _geom_torsion_site_symmetry_1
    _geom_torsion_site_symmetry_2
    _geom_torsion_site_symmetry_3
    _geom_torsion_site_symmetry_4
    _geom_torsion
    _geom_torsion_publ_flag
    C6 O2 C3 C4 . . . . 1.6(3) ?
    C6 O2 C3 C2 . . . . -170.6(2) ?
    C8 O3 C20 O4 . . . . 179.1(3) ?
    C8 O3 C20 C10 . . . . -3.5(3) ?
    C3 O2 C6 C5 . . . . -1.1(3) ?
    C3 O2 C6 C7 . . . . 170.1(2) ?
    C21 O1 C2 C3 . . . . -87.0(3) ?
    C21 O1 C2 C1 . . . . 151.3(2) ?
    C4 C3 C2 O1 . . . . 106.3(3) ?
    O2 C3 C2 O1 . . . . -84.0(2) ?
    C4 C3 C2 C1 . . . . -135.4(3) ?
    O2 C3 C2 C1 . . . . 34.2(3) ?
    O1 C2 C1 C13 . . . . -57.6(3) ?
    C3 C2 C1 C13 . . . . -178.4(2) ?
    O1 C2 C1 C12 . . . . 177.6(2) ?
    C3 C2 C1 C12 . . . . 56.7(3) ?
    O4 C20 C10 C11 . . . . -39.2(4) ?
    O3 C20 C10 C11 . . . . 143.7(2) ?
    O4 C20 C10 C9 . . . . -174.4(3) ?
    O3 C20 C10 C9 . . . . 8.4(3) ?
    O4 C20 C10 N1 . . . . 78.0(4) ?
    O3 C20 C10 N1 . . . . -99.2(3) ?
    C12 C11 C10 C20 . . . . -74.1(3) ?
    C12 C11 C10 C9 . . . . 53.6(3) ?
    C12 C11 C10 N1 . . . . 169.9(2) ?
    C23 C9 C10 C20 . . . . -128.7(3) ?
    C8 C9 C10 C20 . . . . -9.6(3) ?
    C23 C9 C10 C11 . . . . 99.1(3) ?
    C8 C9 C10 C11 . . . . -141.8(2) ?
    C23 C9 C10 N1 . . . . -19.3(3) ?
    C8 C9 C10 N1 . . . . 99.8(2) ?
    C10 C11 C12 C1 . . . . 76.3(3) ?
    C13 C1 C12 C11 . . . . 85.8(3) ?
    C2 C1 C12 C11 . . . . -147.9(2) ?
    O2 C3 C4 C5 . . . . -1.4(3) ?
    C2 C3 C4 C5 . . . . 168.6(3) ?
    O2 C3 C4 C16 . . . . -178.9(3) ?
    C2 C3 C4 C16 . . . . -8.9(5) ?
    O2 C6 C5 C4 . . . . 0.2(3) ?
    C7 C6 C5 C4 . . . . -168.9(3) ?
    C3 C4 C5 C6 . . . . 0.7(3) ?
    C16 C4 C5 C6 . . . . 178.4(3) ?
    C20 O3 C8 C7 . . . . -129.1(3) ?
    C20 O3 C8 C9 . . . . -2.9(3) ?
    C23 C9 C8 O3 . . . . 119.0(3) ?
    C10 C9 C8 O3 . . . . 7.9(3) ?
    C23 C9 C8 C7 . . . . -118.6(3) ?
    C10 C9 C8 C7 . . . . 130.2(3) ?
    C23 N2 N1 C10 . . . . -0.7(4) ?
    C20 C10 N1 N2 . . . . 122.8(3) ?
    C11 C10 N1 N2 . . . . -114.3(3) ?
    C9 C10 N1 N2 . . . . 13.5(4) ?
    C5 C6 C7 C17 . . . . -99.1(4) ?
    O2 C6 C7 C17 . . . . 92.5(3) ?
    C5 C6 C7 C8 . . . . 130.4(3) ?
    O2 C6 C7 C8 . . . . -38.0(4) ?
    O3 C8 C7 C6 . . . . 74.9(3) ?
    C9 C8 C7 C6 . . . . -45.8(4) ?
    O3 C8 C7 C17 . . . . -57.2(3) ?
    C9 C8 C7 C17 . . . . -178.0(3) ?
    N1 N2 C23 C9 . . . . -12.6(4) ?
    C10 C9 C23 N2 . . . . 19.6(3) ?
    C8 C9 C23 N2 . . . . -92.8(3) ?
    C2 O1 C21 O5 . . . . -2.4(5) ?
    C2 O1 C21 C22 . . . . 175.7(3) ?
    C2 C1 C13 C14 . . . . 137.6(3) ?
    C12 C1 C13 C14 . . . . -97.6(3) ?
    C2 C1 C13 C15 . . . . -44.3(3) ?
    C12 C1 C13 C15 . . . . 80.6(3) ?
    C6 C7 C17 C18 . . . . 136.5(5) ?
    C8 C7 C17 C18 . . . . -92.6(5) ?
    C6 C7 C17 C19 . . . . -44.7(5) ?
    C8 C7 C17 C19 . . . . 86.2(5) ?
loop_
    _geom_hbond_atom_site_label_D
    _geom_hbond_atom_site_label_H
    _geom_hbond_atom_site_label_A
    _geom_hbond_site_symmetry_A
    _geom_hbond_distance_DH
    _geom_hbond_distance_HA
    _geom_hbond_distance_DA
    _geom_hbond_angle_DHA
    C8 H8 O5 1_655 0.98 2.37 3.281(4) 153.9
    C9 H9 O4 3_755 0.98 2.52 3.319(4) 139.1
    C16 H16A O5 . 0.96 2.54 3.347(5) 141.5
data_global
_journal_date_recd_electronic     2011-10-25
_journal_date_accepted     2011-12-01
_journal_name_full     'Acta Crystallographica, Section E'
_journal_year     2012
_journal_volume     68
_journal_issue      1
_journal_page_first     o41
_journal_page_last     o42
_journal_paper_category     QO
_journal_paper_doi     10.1107/S1600536811051890
_journal_coeditor_code     WN2456
_publ_contact_author_name     "Idaliz Rodr\'iguez-Escudero"
_publ_contact_author_address
;
PO Box 70377
University of Puerto Rico
San Juan
PR 00936-0377
;
_publ_contact_author_email     'idalizrodriguez@gmail.com'
_publ_contact_author_fax     '(787)7568242'
_publ_contact_author_phone     '(787)7640000x7665'
_publ_section_title
;
Kallolide A acetate pyrazoline
;
loop_
    _publ_author_name
    _publ_author_footnote
    _publ_author_address
    'Rodr\'iguez-Escudero, Idaliz' .
;
PO Box 70377, University of Puerto Rico, San Juan, PR 00936-0377
Puerto Rico
;
    'Marrero, Jeffrey' .
;
PO Box 70377, University of Puerto Rico, San Juan, PR 00936-0377
Puerto Rico
;
    'Rodr\'iguez, Abimael D.' .
;
PO Box 70377, University of Puerto Rico, San Juan, PR 00936-0377
Puerto Rico
;
