# Supplementary material for: Kallolide A acetate pyrazoline
Source: Acta Crystallogr Sect E Struct Rep Online. 2011 Dec 7;68(Pt 1):o41–2. doi: 10.1107/S1600536811051890 (PMC3254402; doi:10.1107/S1600536811051890)
Supplement: Supplementary file 3 [file e-68-00o41-Isup3.hkl]

# 
# h,k,l, Fc-squared, Fo-squared, sigma(Fo-squared) and status flag 
# 
data_I
_shelx_title ' A in P2(1)2(1)2(1)' 
_shelx_refln_list_code          4 
_shelx_F_calc_maximum      197.19 
_exptl_crystal_F_000       880.00 
_reflns_d_resolution_high  0.7987 
 
loop_ 
 _symmetry_equiv_pos_as_xyz 
 'x, y, z' 
 '-x+1/2, -y, z+1/2' 
 '-x, y+1/2, -z+1/2' 
 'x+1/2, -y+1/2, -z' 
 
_cell_length_a    10.5926 
_cell_length_b    12.4263 
_cell_length_c    17.0994 
_cell_angle_alpha  90.000 
_cell_angle_beta   90.000 
_cell_angle_gamma  90.000 
 
_shelx_F_squared_multiplier     1.000 
 
loop_ 
 _refln_index_h 
 _refln_index_k 
 _refln_index_l 
 _refln_F_squared_calc 
 _refln_F_squared_meas 
 _refln_F_squared_sigma 
 _refln_observed_status 
   2   0   0     1438.51     1185.66     30.03 o 
   4   0   0       27.27       36.42      1.53 o 
   6   0   0     1876.61     1747.77     44.49 o 
   8   0   0      627.70      615.98     22.90 o 
  10   0   0        2.44       -0.14      2.34 o 
  12   0   0       56.03       56.94      5.14 o 
   1   1   0      874.23     1036.36     21.59 o 
   2   1   0    11214.61    10255.39    370.97 o 
   3   1   0      149.20      107.91      5.48 o 
   4   1   0      406.98      355.74      9.33 o 
   5   1   0      452.99      496.09     10.52 o 
   6   1   0      290.50      303.82      6.08 o 
   7   1   0      176.74      189.84      4.53 o 
   8   1   0      184.44      194.31      5.51 o 
   9   1   0       45.92       54.50      3.05 o 
  10   1   0        1.68        1.56      1.77 o 
  11   1   0        5.63        5.62      2.42 o 
  12   1   0        0.15       -0.22      2.54 o 
  13   1   0        3.39       -1.23      3.39 o 
   0   2   0     3890.48     4501.73    155.10 o 
   1   2   0     9054.88     8871.73    157.66 o 
   2   2   0     9960.72     9064.60    278.15 o 
   3   2   0     2269.14     2282.05     49.85 o 
   4   2   0      102.47      101.26      2.53 o 
   5   2   0     1005.74      966.77     50.69 o 
   6   2   0      100.38      105.92      3.49 o 
   7   2   0        4.11        6.76      1.04 o 
   8   2   0       12.60       12.97      1.53 o 
   9   2   0       28.91       27.51      2.71 o 
  10   2   0        1.81        0.01      1.82 o 
  11   2   0        7.28        7.72      2.08 o 
  12   2   0        8.21        4.02      2.95 o 
  13   2   0        8.65        3.73      3.61 o 
   1   3   0        0.70       -0.13      0.43 o 
   2   3   0     5275.66     5630.12    112.63 o 
   3   3   0      353.73      354.72      6.57 o 
   4   3   0      845.43      882.97     18.47 o 
   5   3   0       18.52       13.25      1.33 o 
   6   3   0       35.74       34.23      2.08 o 
   7   3   0        0.21        8.67      2.17 o 
   8   3   0       76.67       65.27      4.15 o 
   9   3   0      312.18      332.17      7.66 o 
  10   3   0       83.33       78.53      6.64 o 
  11   3   0       28.79       30.33      3.26 o 
  12   3   0        6.41       10.93      5.16 o 
   0   4   0       97.90      114.11      2.69 o 
   1   4   0     8153.28     9075.32    215.61 o 
   2   4   0        7.51       12.53      0.87 o 
   3   4   0     1389.39     1396.65     25.10 o 
   4   4   0      463.49      504.21      9.30 o 
   5   4   0        4.43        8.09      1.02 o 
   6   4   0       55.18       50.89      1.78 o 
   7   4   0        0.00       -0.10      1.40 o 
   8   4   0        7.05       10.73      2.40 o 
   9   4   0      113.08      131.53      3.87 o 
  10   4   0      266.17      280.11      6.80 o 
  11   4   0       15.75       14.44      2.03 o 
  12   4   0        2.04        0.74      2.31 o 
   1   5   0       18.21       23.64      0.93 o 
   2   5   0      326.60      354.20      5.91 o 
   3   5   0       13.85       22.86      1.16 o 
   4   5   0      895.16      880.85     16.02 o 
   5   5   0      113.78      107.08      2.53 o 
   6   5   0      200.19      177.86      3.80 o 
   7   5   0      441.25      423.91      9.44 o 
   8   5   0      154.87      155.14      4.23 o 
   9   5   0        6.62        5.42      1.53 o 
  10   5   0       32.82       30.39      2.44 o 
  11   5   0        1.04        2.27      3.43 o 
  12   5   0        3.73        5.34      2.49 o 
   0   6   0        2.53        3.80      0.77 o 
   1   6   0      388.27      399.38      6.07 o 
   2   6   0      852.99      961.00     15.56 o 
   3   6   0        8.16       11.99      1.11 o 
   4   6   0      124.01      136.54      2.98 o 
   5   6   0      593.07      553.64     10.32 o 
   6   6   0       54.99       61.46      2.06 o 
   7   6   0       68.82       71.27      2.35 o 
   8   6   0        0.39       -1.30      1.30 o 
   9   6   0       19.56       18.94      2.23 o 
  10   6   0       76.28       75.50      3.08 o 
  11   6   0       25.20       27.80      4.40 o 
  12   6   0        6.59       -0.58      3.54 o 
   1   7   0      193.44      176.05      2.94 o 
   2   7   0      874.52      910.11     13.52 o 
   3   7   0        2.00        2.92      1.33 o 
   4   7   0       11.62       11.53      1.21 o 
   5   7   0       45.35       45.17      1.79 o 
   6   7   0        0.23       -0.76      1.19 o 
   7   7   0        1.43        3.37      1.40 o 
   8   7   0      101.09      108.42      3.51 o 
   9   7   0       23.59       19.10      2.29 o 
  10   7   0        4.38        5.59      2.24 o 
  11   7   0       10.82       14.95      3.83 o 
   0   8   0      294.72      315.75      7.03 o 
   1   8   0      341.98      325.95      5.14 o 
   2   8   0        9.99       12.81      1.19 o 
   3   8   0        0.32        0.21      0.90 o 
   4   8   0      102.17       93.76      2.99 o 
   5   8   0        1.23       -0.52      1.17 o 
   6   8   0       12.86       12.01      1.51 o 
   7   8   0      131.51      148.10      4.22 o 
   8   8   0        0.25        0.16      1.52 o 
   9   8   0        4.82        4.48      1.66 o 
  10   8   0        0.46       -1.38      2.18 o 
  11   8   0        0.85       -1.08      3.64 o 
   1   9   0      154.35      142.48      3.32 o 
   2   9   0       21.25       20.64      1.40 o 
   3   9   0      313.79      317.85      7.28 o 
   4   9   0       21.40       19.18      2.41 o 
   5   9   0       21.86       23.68      2.03 o 
   6   9   0       75.99       79.13      5.13 o 
   7   9   0        0.18        0.26      1.56 o 
   8   9   0       57.92       61.74      2.91 o 
   9   9   0        7.26        5.29      2.57 o 
  10   9   0        6.44        3.70      3.23 o 
   0  10   0        9.38        3.38      2.07 o 
   1  10   0      162.54      159.13      3.71 o 
   2  10   0        1.00        1.15      1.13 o 
   3  10   0       46.58       45.16      2.81 o 
   4  10   0      285.96      280.73      6.69 o 
   5  10   0      150.93      153.84      4.28 o 
   6  10   0        0.54        3.56      1.61 o 
   7  10   0        0.85        2.61      1.70 o 
   8  10   0        1.95        2.83      2.13 o 
   9  10   0        7.89        5.36      4.29 o 
  10  10   0        1.30       -0.09      3.52 o 
   1  11   0       50.31       45.37      2.48 o 
   2  11   0      194.87      181.73      4.81 o 
   3  11   0       37.18       36.80      2.82 o 
   4  11   0        6.52        4.55      2.91 o 
   5  11   0      170.18      161.10      5.59 o 
   6  11   0       37.73       35.89      3.07 o 
   7  11   0       29.23       30.88      6.24 o 
   8  11   0        0.07       -3.11      3.11 o 
   9  11   0        0.33       -2.78      2.78 o 
   0  12   0       13.28       15.07      2.35 o 
   1  12   0       20.69       27.81      2.23 o 
   2  12   0        2.54        1.70      1.65 o 
   3  12   0        9.63        9.55      2.12 o 
   4  12   0        4.83        3.24      2.06 o 
   5  12   0        0.21        2.50      2.16 o 
   6  12   0        5.27        4.15      2.22 o 
   7  12   0        3.55        2.25      2.28 o 
   8  12   0        1.34        1.15      3.35 o 
   1  13   0      103.98      111.34      3.74 o 
   2  13   0        6.34        6.13      2.23 o 
   3  13   0        0.64       -0.90      4.59 o 
   4  13   0        0.58       -0.48      2.09 o 
   5  13   0       21.40       30.85      8.22 o 
   6  13   0        2.40        3.52      2.36 o 
   0  14   0       16.91       33.11      4.94 o 
   1  14   0       12.92       11.66      2.83 o 
   2  14   0        2.88        5.10      2.33 o 
   3  14   0       19.92       22.35      3.29 o 
   4  14   0       38.19       33.93      7.05 o 
   5  14   0        3.11        0.79      2.46 o 
   1  15   0        8.38        8.03      2.85 o 
   2  15   0       30.13       22.14      5.05 o 
   1   0   1     5160.36     4852.70    169.03 o 
   2   0   1        0.01       15.99      5.01 o 
   3   0   1      293.64      222.21      6.09 o 
   4   0   1      189.55      142.83      7.28 o 
   5   0   1        3.00        4.11      2.11 o 
   6   0   1        3.12        1.99      0.64 o 
   7   0   1       22.20       16.89      1.26 o 
   8   0   1      125.08      121.82      6.78 o 
   9   0   1      130.32      126.46      4.96 o 
  10   0   1       40.21       31.82      2.79 o 
  11   0   1        0.40       -1.81      1.81 o 
  12   0   1        0.43       -1.46      3.10 o 
  13   0   1       19.02       29.07      5.11 o 
   0   1   1      881.05      896.70     31.82 o 
   1   1   1     1689.93     1733.70     23.48 o 
   2   1   1     4864.13     4647.82    139.05 o 
   3   1   1     8586.01     8729.46    273.70 o 
   4   1   1      933.13      936.08     13.41 o 
   5   1   1     2420.82     2601.65     35.28 o 
   6   1   1      184.78      206.96      2.89 o 
   7   1   1      113.99      117.60      3.03 o 
   8   1   1      238.29      229.27      4.22 o 
   9   1   1       43.99       45.43      2.05 o 
  10   1   1       12.63       10.24      1.39 o 
  11   1   1       13.95       13.48      1.59 o 
  12   1   1        1.67       -1.51      1.51 o 
  13   1   1        5.85        2.87      2.14 o 
   0   2   1    38884.22    31422.75   1104.59 o 
   1   2   1     1652.75     1668.56     19.88 o 
   2   2   1      791.69      745.90     11.63 o 
   3   2   1     2679.04     2761.79     37.36 o 
   4   2   1      509.85      507.29      7.59 o 
   5   2   1      238.05      280.66      5.15 o 
   6   2   1      474.89      537.53      8.90 o 
   7   2   1       39.56       39.16      1.50 o 
   8   2   1       46.53       39.98      2.30 o 
   9   2   1        1.58        3.13      1.18 o 
  10   2   1       82.65       74.16      3.35 o 
  11   2   1       60.52       64.84      2.29 o 
  12   2   1       14.79       11.29      2.55 o 
   0   3   1       50.75       31.78      1.84 o 
   1   3   1     1894.67     2013.49     22.75 o 
   2   3   1      693.28      739.10     10.09 o 
   3   3   1      185.77      171.02      2.54 o 
   4   3   1      127.68      144.49      3.66 o 
   5   3   1       34.62       28.05      1.00 o 
   6   3   1       29.73       23.21      1.12 o 
   7   3   1      252.43      253.95      4.59 o 
   8   3   1        3.22        3.83      0.96 o 
   9   3   1       47.77       47.38      1.88 o 
  10   3   1        6.75       12.42      1.69 o 
  11   3   1        0.20       -0.40      1.44 o 
  12   3   1        2.06        0.60      2.34 o 
   0   4   1      375.08      430.71      6.44 o 
   1   4   1      337.26      379.08      4.02 o 
   2   4   1      126.31      118.36      2.13 o 
   3   4   1       49.96       43.95      1.51 o 
   4   4   1      671.59      613.55      8.50 o 
   5   4   1       79.64       62.46      1.49 o 
   6   4   1        5.56        4.33      0.69 o 
   7   4   1      157.29      160.05      2.92 o 
   8   4   1       42.49       40.66      1.74 o 
   9   4   1       34.17       38.50      1.90 o 
  10   4   1       23.76       27.40      1.85 o 
  11   4   1        1.19        0.09      1.32 o 
  12   4   1        4.04        2.75      1.53 o 
   0   5   1      449.32      368.88      5.59 o 
   1   5   1       86.56       91.29      1.44 o 
   2   5   1       85.53       91.08      1.48 o 
   3   5   1      334.67      375.29      5.41 o 
   4   5   1      188.14      170.96      2.55 o 
   5   5   1       47.10       46.82      1.46 o 
   6   5   1       59.57       53.90      1.46 o 
   7   5   1       12.22       16.00      1.18 o 
   8   5   1       44.62       45.86      1.72 o 
   9   5   1      237.86      241.41      4.22 o 
  10   5   1       36.21       34.82      2.12 o 
  11   5   1       32.27       35.00      2.08 o 
  12   5   1        2.56        2.34      1.74 o 
   0   6   1      312.76      306.43      6.03 o 
   1   6   1      414.93      412.22      4.83 o 
   2   6   1      215.66      205.70      3.21 o 
   3   6   1      233.73      227.89      3.17 o 
   4   6   1       44.65       35.65      1.04 o 
   5   6   1      144.63      141.44      2.24 o 
   6   6   1      165.72      172.49      2.88 o 
   7   6   1      185.63      202.76      3.34 o 
   8   6   1       42.87       45.98      1.73 o 
   9   6   1      124.18      135.15      2.86 o 
  10   6   1       15.64       15.81      1.77 o 
  11   6   1        2.82        4.30      1.90 o 
  12   6   1       11.38        5.11      2.65 o 
   0   7   1      263.28      253.25      4.29 o 
   1   7   1      121.77      110.39      1.61 o 
   2   7   1       44.91       45.74      1.02 o 
   3   7   1      288.85      266.00      3.67 o 
   4   7   1       91.79       93.61      3.12 o 
   5   7   1       68.32       72.81      1.66 o 
   6   7   1      177.79      164.47      2.83 o 
   7   7   1      231.45      224.47      3.65 o 
   8   7   1       64.72       58.68      1.92 o 
   9   7   1       28.35       25.85      1.89 o 
  10   7   1       17.35       19.74      1.84 o 
  11   7   1        4.73        3.43      1.97 o 
   0   8   1       98.96      117.85      2.23 o 
   1   8   1       76.63       71.62      1.23 o 
   2   8   1      224.38      219.12      2.82 o 
   3   8   1       86.73       81.95      1.70 o 
   4   8   1       32.84       32.21      1.38 o 
   5   8   1       69.18       62.82      1.76 o 
   6   8   1       42.88       48.12      1.72 o 
   7   8   1       23.50       23.13      1.56 o 
   8   8   1       68.06       66.40      2.14 o 
   9   8   1       14.23       13.68      1.53 o 
  10   8   1       22.90       22.74      2.05 o 
  11   8   1       10.19        7.81      3.58 o 
   0   9   1      203.93      179.07      5.48 o 
   1   9   1       15.78       15.39      0.99 o 
   2   9   1      337.80      355.22      4.91 o 
   3   9   1       37.94       34.56      1.43 o 
   4   9   1        7.02        8.80      0.97 o 
   5   9   1      235.32      225.85      3.94 o 
   6   9   1      127.50      113.51      2.49 o 
   7   9   1       42.64       39.47      1.70 o 
   8   9   1       12.13        9.97      1.47 o 
   9   9   1        3.53        3.84      1.59 o 
  10   9   1        1.43       -1.14      1.70 o 
   0  10   1      295.92      297.84      6.05 o 
   1  10   1      447.84      420.17      5.79 o 
   2  10   1       29.43       25.81      1.46 o 
   3  10   1       83.79       89.41      2.33 o 
   4  10   1       47.16       42.16      1.82 o 
   5  10   1       33.31       33.18      1.77 o 
   6  10   1        4.56        2.81      1.13 o 
   7  10   1       20.90       25.93      1.68 o 
   8  10   1        4.09        2.59      1.38 o 
   9  10   1        3.42        2.22      1.56 o 
   0  11   1        0.58       -1.11      1.18 o 
   1  11   1       76.36       75.20      2.34 o 
   2  11   1      163.58      166.33      3.49 o 
   3  11   1      124.76      123.91      3.24 o 
   4  11   1      120.24      126.14      3.30 o 
   5  11   1        5.88        6.45      1.43 o 
   6  11   1        0.46        1.92      1.25 o 
   7  11   1        3.58        4.94      2.71 o 
   8  11   1        1.63        1.11      2.39 o 
   9  11   1        2.52        0.07      2.53 o 
   0  12   1       59.75       63.70      2.39 o 
   1  12   1       91.49       84.84      2.03 o 
   2  12   1       27.15       27.72      1.79 o 
   3  12   1       29.02       29.69      2.00 o 
   4  12   1       33.19       32.32      2.05 o 
   5  12   1       28.82       29.01      2.08 o 
   6  12   1       42.90       44.08      2.34 o 
   7  12   1        2.20        0.97      1.89 o 
   8  12   1        7.60       11.01      7.49 o 
   0  13   1       14.29       10.32      1.61 o 
   1  13   1       19.69       22.88      1.73 o 
   2  13   1       30.97       31.08      1.97 o 
   3  13   1       16.45       17.40      1.98 o 
   4  13   1        2.00        2.26      1.63 o 
   5  13   1       35.87       38.18      2.38 o 
   6  13   1        0.04        0.70      3.08 o 
   1  14   1        4.82        2.89      1.36 o 
   2  14   1       10.95       11.17      3.17 o 
   3  14   1        4.34        0.89      1.67 o 
   4  14   1       10.45       10.76      5.05 o 
   5  14   1        3.81        6.27      3.39 o 
   0  15   1        8.94        8.62      2.77 o 
   1  15   1       21.17       23.32      2.60 o 
   2  15   1       33.75       34.72      5.35 o 
   3  15   1        4.30        4.47      5.21 o 
   0   0   2    36370.41    20296.54   2766.43 o 
   1   0   2      511.02      616.44     19.80 o 
   2   0   2      142.08      217.27     14.78 o 
   3   0   2     2585.07     2397.93     49.51 o 
   4   0   2      667.52      633.23     29.54 o 
   5   0   2      941.30     1051.48     19.01 o 
   6   0   2      783.52      838.68     20.24 o 
   7   0   2       26.98       27.15      2.44 o 
   8   0   2        1.44        2.62      1.42 o 
   9   0   2        4.06        2.27      1.61 o 
  10   0   2        1.32        0.65      1.93 o 
  11   0   2        0.03       -1.72      3.30 o 
  12   0   2       18.19       22.91      4.45 o 
  13   0   2        0.29       -0.58      3.21 o 
   0   1   2      827.68      991.30     16.05 o 
   1   1   2      102.12      121.07      1.72 o 
   2   1   2      382.88      353.14      8.58 o 
   3   1   2     2171.35     2283.83     28.89 o 
   4   1   2     2015.16     2099.22     34.55 o 
   5   1   2      664.39      653.73      8.44 o 
   6   1   2      294.76      299.53      5.09 o 
   7   1   2      124.48      115.77      2.40 o 
   8   1   2      134.90      142.42      3.28 o 
   9   1   2       97.28       87.33      2.59 o 
  10   1   2       21.04       19.50      1.68 o 
  11   1   2        8.67        5.99      1.53 o 
  12   1   2        1.02       -0.09      1.88 o 
  13   1   2        0.08       -1.76      1.76 o 
   0   2   2      187.28      194.87      5.43 o 
   1   2   2    10219.56    10078.63    212.13 o 
   2   2   2     3440.13     3613.98     84.79 o 
   3   2   2      453.35      481.38      6.66 o 
   4   2   2      829.77      952.75     13.03 o 
   5   2   2      499.03      480.61      6.73 o 
   6   2   2      202.95      221.79      3.12 o 
   7   2   2      133.64      132.73      2.51 o 
   8   2   2       11.04       13.13      1.18 o 
   9   2   2       48.32       41.58      1.82 o 
  10   2   2       90.81       92.84      2.51 o 
  11   2   2        0.11       -0.23      1.38 o 
  12   2   2        3.48        2.96      2.22 o 
   0   3   2       31.74       24.53      0.86 o 
   1   3   2     6154.73     6545.15     89.44 o 
   2   3   2      543.59      498.19      8.83 o 
   3   3   2     1573.50     1662.05     22.57 o 
   4   3   2      185.04      209.18      3.09 o 
   5   3   2      912.77      971.80     13.70 o 
   6   3   2       35.92       28.93      1.37 o 
   7   3   2      123.24      119.06      2.34 o 
   8   3   2      118.38      117.79      2.44 o 
   9   3   2       46.10       48.73      1.73 o 
  10   3   2       27.83       27.88      2.00 o 
  11   3   2       13.46       13.41      1.62 o 
  12   3   2        0.43       -1.52      1.52 o 
   0   4   2       28.77       26.66      1.25 o 
   1   4   2       98.76      106.61      2.76 o 
   2   4   2      905.91      880.16     10.05 o 
   3   4   2      185.71      171.45      2.58 o 
   4   4   2      422.26      508.68      7.11 o 
   5   4   2      654.76      699.65     10.50 o 
   6   4   2      512.42      467.29      7.20 o 
   7   4   2        3.83        7.76      0.87 o 
   8   4   2       97.06       91.34      2.14 o 
   9   4   2        5.32        5.49      1.01 o 
  10   4   2       83.54       80.18      2.67 o 
  11   4   2        9.40       10.85      2.81 o 
  12   4   2       12.57       13.07      2.78 o 
   0   5   2      307.96      232.09      3.62 o 
   1   5   2      152.68      125.88      1.63 o 
   2   5   2     1692.02     1760.07     19.05 o 
   3   5   2       79.61       88.78      1.89 o 
   4   5   2     1793.21     1893.14     25.74 o 
   5   5   2      219.59      213.70      3.56 o 
   6   5   2      254.92      256.04      4.21 o 
   7   5   2      236.19      227.37      4.16 o 
   8   5   2      330.99      312.88      5.16 o 
   9   5   2        2.32        1.26      1.66 o 
  10   5   2       60.65       55.51      2.17 o 
  11   5   2       16.29       19.23      1.94 o 
  12   5   2        0.47        0.92      1.63 o 
   0   6   2      338.82      313.23      4.84 o 
   1   6   2       29.88       35.91      1.65 o 
   2   6   2      259.53      278.20      5.75 o 
   3   6   2       73.19       73.83      2.06 o 
   4   6   2      240.26      236.40      3.32 o 
   5   6   2      301.00      271.24      4.08 o 
   6   6   2       72.92       85.26      3.56 o 
   7   6   2      322.36      311.41      4.74 o 
   8   6   2        3.81        5.04      1.29 o 
   9   6   2       32.29       34.93      1.89 o 
  10   6   2       40.46       40.25      2.04 o 
  11   6   2       16.15       20.04      2.22 o 
  12   6   2        0.36        4.80      2.67 o 
   0   7   2      187.93      181.11      3.01 o 
   1   7   2       85.05       95.88      2.24 o 
   2   7   2      988.50     1042.40     12.00 o 
   3   7   2      178.52      178.07      2.64 o 
   4   7   2       88.90       90.46      2.34 o 
   5   7   2      103.14      105.88      2.05 o 
   6   7   2      370.10      373.14      5.89 o 
   7   7   2        5.71        7.49      0.97 o 
   8   7   2      191.74      200.48      3.72 o 
   9   7   2        4.66        3.79      1.29 o 
  10   7   2       13.97       14.99      1.67 o 
  11   7   2        6.69        6.36      1.73 o 
   0   8   2      737.17      789.77     13.00 o 
   1   8   2      603.65      619.78      7.28 o 
   2   8   2       65.59       70.20      1.72 o 
   3   8   2      190.37      189.25      2.95 o 
   4   8   2      169.03      165.35      2.77 o 
   5   8   2        5.67        9.85      0.91 o 
   6   8   2       49.40       46.32      1.65 o 
   7   8   2       18.17       20.44      1.52 o 
   8   8   2       20.39       22.31      1.82 o 
   9   8   2        8.77       12.20      1.47 o 
  10   8   2        7.24        8.58      1.53 o 
  11   8   2       19.44       27.23      3.57 o 
   0   9   2       44.98       59.57      1.84 o 
   1   9   2      125.96      127.47      2.26 o 
   2   9   2      198.08      198.83      2.83 o 
   3   9   2       69.88       67.49      1.82 o 
   4   9   2       56.79       53.47      2.01 o 
   5   9   2       27.82       24.79      1.45 o 
   6   9   2       63.89       54.02      1.79 o 
   7   9   2       38.00       39.10      1.93 o 
   8   9   2       31.25       35.48      1.96 o 
   9   9   2        9.35        8.57      1.50 o 
  10   9   2       14.77       17.62      3.16 o 
   0  10   2      404.64      416.69      8.12 o 
   1  10   2      224.44      211.74      3.59 o 
   2  10   2        2.36        4.71      0.93 o 
   3  10   2       29.03       23.71      1.49 o 
   4  10   2      108.67      106.69      2.61 o 
   5  10   2      152.64      145.46      3.21 o 
   6  10   2       22.60       21.36      2.15 o 
   7  10   2       11.42       13.31      3.21 o 
   8  10   2       63.06       64.83      2.38 o 
   9  10   2        9.13        5.38      1.74 o 
   0  11   2        8.13        8.22      1.50 o 
   1  11   2       32.66       31.02      1.35 o 
   2  11   2        5.16        4.92      1.17 o 
   3  11   2       34.42       28.53      2.18 o 
   4  11   2       43.65       40.31      2.10 o 
   5  11   2      106.47      104.26      2.74 o 
   6  11   2        5.62        2.35      1.50 o 
   7  11   2       16.83       21.43      2.34 o 
   8  11   2        8.28       11.64      1.90 o 
   9  11   2        7.35        2.95      1.90 o 
   0  12   2        0.22        0.37      1.31 o 
   1  12   2       46.94       44.50      1.65 o 
   2  12   2        7.90        6.27      1.29 o 
   3  12   2        0.31       -0.48      1.38 o 
   4  12   2        7.69       10.62      1.54 o 
   5  12   2       55.49       60.36      2.49 o 
   6  12   2        5.84        2.10      1.80 o 
   7  12   2       13.62       14.72      2.83 o 
   8  12   2        5.47        8.49      2.15 o 
   0  13   2        2.90        3.29      1.45 o 
   1  13   2       13.51       16.80      1.94 o 
   2  13   2        8.19       10.79      1.54 o 
   3  13   2       10.14       11.14      1.70 o 
   4  13   2       16.01       14.24      2.15 o 
   5  13   2       25.88       25.65      3.39 o 
   6  13   2        0.17       -1.20      1.91 o 
   7  13   2        0.53        9.15      3.72 o 
   0  14   2       23.36       28.51      2.89 o 
   1  14   2        6.77        5.57      1.47 o 
   2  14   2        3.31        0.87      1.52 o 
   3  14   2        9.15        4.88      2.40 o 
   4  14   2        9.82        9.32      4.01 o 
   5  14   2        5.09        5.40      2.26 o 
   0  15   2        2.29        0.39      2.74 o 
   1  15   2        8.66        6.43      1.91 o 
   2  15   2        3.94        3.43      2.65 o 
   3  15   2       26.39       28.48      3.89 o 
   1   0   3      408.76      414.61      8.69 o 
   2   0   3     2018.42     2016.35     36.06 o 
   3   0   3       37.84       44.93      3.84 o 
   4   0   3     1032.76     1063.93     18.65 o 
   5   0   3       12.53       21.16      1.26 o 
   6   0   3      449.67      472.17     12.03 o 
   7   0   3      134.47      118.79      3.16 o 
   8   0   3      357.37      366.55     10.04 o 
   9   0   3       11.00       13.13      1.73 o 
  10   0   3      126.06      118.86      4.26 o 
  11   0   3        4.76        3.07      2.10 o 
  12   0   3        9.40        7.59      2.42 o 
  13   0   3        1.27        2.66      3.60 o 
   0   1   3      134.65      160.21      4.68 o 
   1   1   3      762.65      823.60     16.82 o 
   2   1   3     1017.74      971.29     13.23 o 
   3   1   3      787.92      952.67     10.85 o 
   4   1   3     2511.15     2688.10     32.04 o 
   5   1   3     1144.54     1195.29     14.39 o 
   6   1   3      166.95      179.54      3.68 o 
   7   1   3      487.49      474.51      6.30 o 
   8   1   3       97.13       96.41      2.11 o 
   9   1   3       23.32       23.98      1.64 o 
  10   1   3       24.74       27.18      1.94 o 
  11   1   3        4.47        3.95      1.53 o 
  12   1   3        1.10        1.20      1.64 o 
   0   2   3      133.31      164.86      2.92 o 
   1   2   3      750.26      741.96      9.66 o 
   2   2   3     2564.30     2693.14     37.05 o 
   3   2   3      423.09      392.41      5.11 o 
   4   2   3      250.68      265.40      4.24 o 
   5   2   3      317.50      290.86      4.20 o 
   6   2   3      763.13      775.55     10.04 o 
   7   2   3        6.59        7.68      0.79 o 
   8   2   3      196.09      188.56      3.08 o 
   9   2   3      135.35      127.50      2.88 o 
  10   2   3        4.07        4.85      1.36 o 
  11   2   3       32.88       33.27      2.47 o 
  12   2   3       14.93       12.81      3.53 o 
   0   3   3       12.81       18.66      0.96 o 
   1   3   3     1953.19     1953.92     23.34 o 
   2   3   3      321.13      369.52      6.51 o 
   3   3   3      664.40      748.77     10.30 o 
   4   3   3       59.73       72.77      1.48 o 
   5   3   3       84.40       98.85      2.69 o 
   6   3   3       79.99       71.69      2.06 o 
   7   3   3      495.32      444.53      7.14 o 
   8   3   3       10.15        9.24      0.93 o 
   9   3   3       35.75       28.96      2.25 o 
  10   3   3       32.83       30.60      2.84 o 
  11   3   3        4.84        4.03      1.50 o 
  12   3   3       10.68        9.16      2.10 o 
   0   4   3     1705.29     1932.79     31.01 o 
   1   4   3      956.60      913.79     11.02 o 
   2   4   3     2730.95     2807.61     33.55 o 
   3   4   3      635.14      672.19      9.50 o 
   4   4   3      233.36      216.76      3.25 o 
   5   4   3      838.42      865.35     11.95 o 
   6   4   3       19.55       22.31      1.50 o 
   7   4   3      295.02      305.70      5.43 o 
   8   4   3       38.95       36.82      2.13 o 
   9   4   3       35.23       36.77      2.12 o 
  10   4   3      100.31      101.91      2.99 o 
  11   4   3        0.53       -0.55      1.49 o 
  12   4   3        5.82        4.68      2.34 o 
   0   5   3      655.74      628.59     13.33 o 
   1   5   3      466.51      542.31      8.68 o 
   2   5   3       35.15       27.89      1.42 o 
   3   5   3       55.72       44.91      2.94 o 
   4   5   3      245.14      256.36      4.12 o 
   5   5   3      274.27      275.64      4.44 o 
   6   5   3       17.40       24.54      1.50 o 
   7   5   3       50.36       49.04      3.89 o 
   8   5   3       31.63       40.64      1.82 o 
   9   5   3        2.04        1.24      1.15 o 
  10   5   3       67.36       73.92      2.63 o 
  11   5   3        6.06        5.19      1.57 o 
  12   5   3        0.06       -0.91      1.73 o 
   0   6   3       40.79       36.03      1.27 o 
   1   6   3      984.21     1019.09     11.70 o 
   2   6   3     1875.95     2088.61     23.75 o 
   3   6   3      391.52      426.31      6.39 o 
   4   6   3       93.06       94.74      3.11 o 
   5   6   3        7.21        7.85      0.91 o 
   6   6   3      214.67      225.48      3.86 o 
   7   6   3      167.79      168.83      3.18 o 
   8   6   3        8.33        9.11      1.78 o 
   9   6   3       16.57       18.58      1.65 o 
  10   6   3        2.61       -0.12      1.25 o 
  11   6   3        5.57        6.16      1.75 o 
   0   7   3      939.45      922.45     15.06 o 
   1   7   3       74.65       82.04      1.77 o 
   2   7   3        5.93        8.17      0.73 o 
   3   7   3      165.78      171.80      2.44 o 
   4   7   3      509.05      538.41      7.63 o 
   5   7   3        0.33        0.01      0.72 o 
   6   7   3      108.44      101.98      2.09 o 
   7   7   3       55.29       48.99      1.73 o 
   8   7   3      277.43      281.13      4.84 o 
   9   7   3       31.17       33.90      1.76 o 
  10   7   3        0.36        0.95      1.31 o 
  11   7   3        8.01       10.20      2.49 o 
   0   8   3        7.32       13.39      1.17 o 
   1   8   3      148.68      148.55      2.21 o 
   2   8   3       17.18       16.39      1.12 o 
   3   8   3       55.96       53.48      1.27 o 
   4   8   3      170.93      172.06      3.05 o 
   5   8   3      103.61      111.36      2.20 o 
   6   8   3       27.97       27.20      1.38 o 
   7   8   3       17.39       14.46      1.43 o 
   8   8   3       51.98       44.38      2.02 o 
   9   8   3       13.33       17.14      1.78 o 
  10   8   3        9.92       14.12      2.59 o 
  11   8   3        6.23       14.22      7.54 o 
   0   9   3      926.11      913.84     15.04 o 
   1   9   3       66.72       77.53      1.62 o 
   2   9   3      152.29      138.09      2.17 o 
   3   9   3       22.51       22.67      1.18 o 
   4   9   3      141.02      141.19      3.25 o 
   5   9   3       75.67       75.04      3.12 o 
   6   9   3       65.35       62.55      2.13 o 
   7   9   3       21.15       22.22      1.73 o 
   8   9   3       18.30       16.98      1.70 o 
   9   9   3        0.17        0.31      1.38 o 
  10   9   3        0.04       -0.03      1.73 o 
   0  10   3       94.79      105.43      2.58 o 
   1  10   3       98.60       97.28      2.49 o 
   2  10   3      334.26      337.82      5.12 o 
   3  10   3       50.29       47.88      1.72 o 
   4  10   3       40.27       43.51      1.79 o 
   5  10   3       78.01       83.35      2.36 o 
   6  10   3       58.62       57.14      2.36 o 
   7  10   3       37.60       41.74      2.16 o 
   8  10   3        8.81       11.68      2.81 o 
   9  10   3        9.65        8.92      2.13 o 
   0  11   3       31.42       32.34      1.92 o 
   1  11   3       30.52       27.03      1.43 o 
   2  11   3      209.12      204.85      4.08 o 
   3  11   3       65.76       68.45      2.03 o 
   4  11   3       30.63       26.57      1.99 o 
   5  11   3       20.70       17.37      2.32 o 
   6  11   3        0.17       -1.11      1.43 o 
   7  11   3        6.92        6.59      1.63 o 
   8  11   3        5.42        4.58      1.72 o 
   9  11   3        2.65        3.95      3.81 o 
   0  12   3      183.68      179.49      4.23 o 
   1  12   3      164.17      158.49      3.50 o 
   2  12   3        4.76        7.93      1.36 o 
   3  12   3       42.14       44.72      2.04 o 
   4  12   3        5.09        8.30      1.67 o 
   5  12   3       25.77       25.34      2.55 o 
   6  12   3        8.24        7.22      1.91 o 
   7  12   3       12.41        9.93      1.86 o 
   8  12   3       14.71       22.96      5.11 o 
   0  13   3        2.70        2.41      1.82 o 
   1  13   3        1.49       -0.06      1.30 o 
   2  13   3       25.70       30.13      1.95 o 
   3  13   3       23.04       29.34      2.54 o 
   4  13   3        3.27        4.38      1.88 o 
   5  13   3        3.81        2.37      1.84 o 
   6  13   3        0.37        0.88      1.88 o 
   0  14   3       11.44       11.64      5.48 o 
   1  14   3        4.17        6.10      1.50 o 
   2  14   3        4.64        3.11      1.52 o 
   3  14   3        1.74        1.79      3.04 o 
   4  14   3        0.73       -3.32      3.32 o 
   5  14   3        1.96        5.14      3.95 o 
   0  15   3       13.53       26.40      5.28 o 
   1  15   3       12.78       14.55      4.30 o 
   2  15   3        0.96        0.60      2.29 o 
   0   0   4     4841.97     4870.26    181.82 o 
   1   0   4      798.38      750.80     44.82 o 
   2   0   4      672.81      747.10     36.34 o 
   3   0   4      198.68      201.13      4.75 o 
   4   0   4      908.28      915.96     14.86 o 
   5   0   4     1005.83     1122.36     16.57 o 
   6   0   4      147.18      178.84      5.72 o 
   7   0   4      191.25      181.89      4.25 o 
   8   0   4       24.33       22.94      2.35 o 
   9   0   4       27.51       24.69      2.59 o 
  10   0   4       55.89       58.52      3.22 o 
  11   0   4       11.41       12.09      2.35 o 
  12   0   4       20.78       19.02      4.29 o 
   0   1   4     1400.12     1413.17     22.75 o 
   1   1   4    17444.25    16008.41    279.36 o 
   2   1   4     5070.31     5394.49     68.14 o 
   3   1   4     4681.85     5015.03     59.68 o 
   4   1   4     1300.45     1301.22     14.13 o 
   5   1   4      228.26      218.60      2.59 o 
   6   1   4      183.10      164.94      2.18 o 
   7   1   4      694.29      703.61      8.21 o 
   8   1   4      163.61      150.51      2.62 o 
   9   1   4      166.86      168.40      3.47 o 
  10   1   4       30.38       24.01      2.34 o 
  11   1   4        6.95        5.65      1.53 o 
  12   1   4        5.36        3.36      2.41 o 
   0   2   4     9424.59     9436.19    234.99 o 
   1   2   4     3053.62     3187.97     38.02 o 
   2   2   4      346.65      338.95      6.26 o 
   3   2   4      895.39      835.41      9.57 o 
   4   2   4      191.34      222.07      2.71 o 
   5   2   4      170.55      197.09      2.63 o 
   6   2   4      285.33      285.00      3.93 o 
   7   2   4      170.94      167.18      2.77 o 
   8   2   4       28.96       28.89      1.59 o 
   9   2   4       51.57       53.50      2.17 o 
  10   2   4       51.19       50.54      2.23 o 
  11   2   4        2.21        2.49      1.52 o 
  12   2   4       17.36       16.77      2.07 o 
   0   3   4     5184.21     5945.67    106.36 o 
   1   3   4      661.22      677.80     11.29 o 
   2   3   4      224.03      242.24      3.07 o 
   3   3   4      127.64      133.16      5.83 o 
   4   3   4      308.02      319.60      4.95 o 
   5   3   4       60.21       66.33      1.76 o 
   6   3   4      355.54      346.50      5.03 o 
   7   3   4      246.69      254.70      3.91 o 
   8   3   4       37.60       34.33      1.51 o 
   9   3   4       45.72       53.84      2.57 o 
  10   3   4        4.02        5.92      1.46 o 
  11   3   4        5.74        3.80      1.57 o 
  12   3   4        0.41        0.43      1.95 o 
   0   4   4     3364.35     3831.09     68.67 o 
   1   4   4     1977.22     1920.63     22.99 o 
   2   4   4     2311.35     2346.68     28.07 o 
   3   4   4       28.88       22.02      1.78 o 
   4   4   4      522.54      516.99      7.31 o 
   5   4   4       71.74       72.70      2.16 o 
   6   4   4      300.51      248.83      4.10 o 
   7   4   4      243.37      250.54      8.04 o 
   8   4   4       55.68       59.53      1.82 o 
   9   4   4       29.22       24.77      1.55 o 
  10   4   4        2.27        0.79      1.40 o 
  11   4   4        4.95        4.00      1.91 o 
  12   4   4        4.12        5.48      2.09 o 
   0   5   4       42.37       47.55      2.30 o 
   1   5   4      958.42     1036.08     14.22 o 
   2   5   4     3955.26     4271.81     50.98 o 
   3   5   4      362.18      346.94      5.67 o 
   4   5   4     1426.98     1499.50     22.13 o 
   5   5   4      132.88      139.34      2.55 o 
   6   5   4       63.98       56.25      2.38 o 
   7   5   4      479.89      463.68      8.00 o 
   8   5   4      320.25      312.96      5.70 o 
   9   5   4       39.93       42.63      1.74 o 
  10   5   4        6.35        9.85      1.60 o 
  11   5   4        1.46        1.65      1.88 o 
  12   5   4        8.06        7.28      2.18 o 
   0   6   4        7.37        6.84      0.73 o 
   1   6   4      612.49      670.93      7.79 o 
   2   6   4      508.39      513.06      6.03 o 
   3   6   4      239.28      243.55      4.84 o 
   4   6   4        0.77        2.59      0.66 o 
   5   6   4      129.44      136.44      2.58 o 
   6   6   4       83.06       80.18      1.95 o 
   7   6   4       35.22       32.32      1.72 o 
   8   6   4       33.33       30.06      1.74 o 
   9   6   4       23.90       26.22      1.82 o 
  10   6   4       22.20       25.42      1.85 o 
  11   6   4       14.18       11.43      3.08 o 
   0   7   4       10.86        9.06      0.82 o 
   1   7   4      145.19      143.34      4.40 o 
   2   7   4       39.32       46.55      1.06 o 
   3   7   4      266.25      256.34      3.41 o 
   4   7   4      116.64      118.77      4.09 o 
   5   7   4      147.69      139.88      2.46 o 
   6   7   4       27.64       24.24      1.50 o 
   7   7   4       19.85       19.80      1.40 o 
   8   7   4       14.76       18.42      2.33 o 
   9   7   4        9.67       18.14      1.61 o 
  10   7   4        9.87        9.44      1.34 o 
  11   7   4       11.21       12.15      1.89 o 
   0   8   4      127.99      116.13      2.53 o 
   1   8   4       57.96       48.52      1.23 o 
   2   8   4      119.61      121.44      2.33 o 
   3   8   4      180.91      192.66      2.92 o 
   4   8   4       40.89       34.27      1.32 o 
   5   8   4        2.89        3.42      0.83 o 
   6   8   4      103.36      100.20      2.34 o 
   7   8   4       42.34       41.80      1.71 o 
   8   8   4        7.58        6.40      1.20 o 
   9   8   4        5.69        8.86      1.45 o 
  10   8   4        2.17        3.02      1.45 o 
   0   9   4       11.79       13.72      1.28 o 
   1   9   4       79.41       84.46      1.63 o 
   2   9   4      261.95      256.07      3.73 o 
   3   9   4       77.60       72.01      1.63 o 
   4   9   4       14.99       16.93      1.40 o 
   5   9   4       16.40       17.09      1.58 o 
   6   9   4       44.75       48.44      2.88 o 
   7   9   4        2.93        3.14      1.54 o 
   8   9   4       94.45       96.16      3.55 o 
   9   9   4        3.64        7.19      1.57 o 
  10   9   4       17.57       19.58      2.45 o 
   0  10   4      354.17      365.46      6.47 o 
   1  10   4       75.26       68.17      2.12 o 
   2  10   4        6.48        8.05      0.92 o 
   3  10   4        7.22       11.23      2.04 o 
   4  10   4       26.51       30.11      2.09 o 
   5  10   4      240.15      240.04      5.24 o 
   6  10   4       21.60       19.37      1.94 o 
   7  10   4       17.83       19.88      2.01 o 
   8  10   4       32.22       31.73      2.19 o 
   9  10   4        0.37        2.58      1.66 o 
   0  11   4       27.38       25.88      2.07 o 
   1  11   4        3.49        3.93      1.05 o 
   2  11   4      228.38      226.46      3.84 o 
   3  11   4       19.44       21.70      1.49 o 
   4  11   4       78.04       77.29      2.61 o 
   5  11   4       19.80       19.57      1.93 o 
   6  11   4        6.13        8.14      1.62 o 
   7  11   4        4.19        7.01      1.66 o 
   8  11   4        6.40        6.61      1.77 o 
   0  12   4       10.53        7.00      1.51 o 
   1  12   4       38.24       38.72      1.77 o 
   2  12   4        6.96        8.56      1.35 o 
   3  12   4       26.72       26.31      1.84 o 
   4  12   4        6.78        6.10      1.75 o 
   5  12   4       16.89       12.84      1.84 o 
   6  12   4        3.04        2.47      1.90 o 
   7  12   4       14.57       13.46      3.97 o 
   0  13   4        0.06       -1.46      2.28 o 
   1  13   4       38.66       36.43      2.03 o 
   2  13   4        2.42        3.58      1.45 o 
   3  13   4        3.80        1.13      1.62 o 
   4  13   4       23.74       24.97      2.47 o 
   5  13   4        5.17        3.22      2.55 o 
   6  13   4        5.94        4.85      2.43 o 
   0  14   4        8.69       12.92      8.25 o 
   1  14   4       10.01       11.00      2.84 o 
   2  14   4        1.28       -0.91      1.66 o 
   3  14   4        3.04        3.40      2.47 o 
   4  14   4       11.63       13.37      2.81 o 
   5  14   4        8.30       19.42      5.35 o 
   0  15   4        1.23        3.16      3.67 o 
   1  15   4        6.34        9.80      4.31 o 
   2  15   4        4.51        2.49      3.77 o 
   1   0   5       16.31       21.34      3.44 o 
   2   0   5      220.47      187.50      4.21 o 
   3   0   5     1560.55     1320.70     21.62 o 
   4   0   5     2768.22     2952.44     47.35 o 
   5   0   5       36.69       40.37      2.64 o 
   6   0   5      792.68      763.28     11.42 o 
   7   0   5      691.20      635.95     10.55 o 
   8   0   5      326.81      372.99      8.40 o 
   9   0   5       45.93       28.90      4.95 o 
  10   0   5        0.75       -0.26      1.93 o 
  11   0   5        1.17        3.52      2.13 o 
  12   0   5       32.41       36.21      3.44 o 
   0   1   5    11277.42    10937.72    238.09 o 
   1   1   5      394.51      370.73      6.56 o 
   2   1   5      370.27      311.50      6.77 o 
   3   1   5       85.09       99.97      3.37 o 
   4   1   5     1149.18     1227.78     13.34 o 
   5   1   5       11.46       13.36      0.80 o 
   6   1   5       15.59       15.73      0.82 o 
   7   1   5      101.88      124.70      1.86 o 
   8   1   5       19.31       19.99      1.28 o 
   9   1   5       54.23       54.01      2.97 o 
  10   1   5       92.37       95.14      2.91 o 
  11   1   5        6.95        6.57      1.63 o 
  12   1   5        7.03        4.80      1.76 o 
   0   2   5     4311.19     4266.60     68.22 o 
   1   2   5      332.53      352.94      4.78 o 
   2   2   5     3454.66     3766.08     47.71 o 
   3   2   5      742.16      761.03      9.24 o 
   4   2   5      214.87      229.44      2.69 o 
   5   2   5      157.38      186.38      3.43 o 
   6   2   5       96.22       92.08      2.48 o 
   7   2   5      161.90      162.06      2.74 o 
   8   2   5      185.11      189.60      3.40 o 
   9   2   5       82.40       86.44      2.33 o 
  10   2   5       17.13       15.32      1.71 o 
  11   2   5       14.18       16.47      2.00 o 
  12   2   5       10.03        9.79      2.09 o 
   0   3   5      648.84      672.98     10.94 o 
   1   3   5        6.51       10.16      0.66 o 
   2   3   5      561.05      549.22     10.62 o 
   3   3   5      695.97      786.62      8.66 o 
   4   3   5       49.57       43.49      1.46 o 
   5   3   5       25.92       23.26      0.91 o 
   6   3   5      100.40      101.12      2.45 o 
   7   3   5      246.88      258.55      4.51 o 
   8   3   5      107.25      105.64      2.17 o 
   9   3   5        0.74        3.55      1.05 o 
  10   3   5       52.88       52.90      2.32 o 
  11   3   5        6.21        5.71      1.89 o 
  12   3   5       14.89       19.80      3.67 o 
   0   4   5     1202.06     1242.30     22.49 o 
   1   4   5     1683.18     1779.58     22.66 o 
   2   4   5      929.64     1071.46     13.75 o 
   3   4   5      995.89     1030.06     13.91 o 
   4   4   5      222.56      220.33      2.89 o 
   5   4   5     1087.96     1119.86     14.39 o 
   6   4   5       37.33       33.39      1.36 o 
   7   4   5       81.32       80.32      2.74 o 
   8   4   5       48.76       45.89      1.68 o 
   9   4   5       68.72       74.29      2.28 o 
  10   4   5       68.47       67.36      2.98 o 
  11   4   5        0.13       -1.76      1.76 o 
  12   4   5        2.32        4.04      2.13 o 
   0   5   5        0.48        4.12      0.77 o 
   1   5   5      108.92      116.69      2.61 o 
   2   5   5      203.05      215.57      2.87 o 
   3   5   5      632.03      723.43      8.85 o 
   4   5   5      225.42      219.59      3.37 o 
   5   5   5       47.45       41.81      2.07 o 
   6   5   5       33.53       30.41      2.56 o 
   7   5   5      327.99      335.42      6.00 o 
   8   5   5       71.60       63.10      2.22 o 
   9   5   5       73.17       78.93      2.14 o 
  10   5   5       29.57       34.37      1.92 o 
  11   5   5        4.87        4.01      1.90 o 
   0   6   5      102.86      112.45      2.62 o 
   1   6   5      532.92      479.45      5.66 o 
   2   6   5      936.81      903.17     11.01 o 
   3   6   5       11.87        9.95      0.71 o 
   4   6   5      267.14      275.01      4.13 o 
   5   6   5      101.90       99.76      2.36 o 
   6   6   5      118.54      115.51      3.71 o 
   7   6   5      178.52      171.68      3.55 o 
   8   6   5      231.68      240.01      4.64 o 
   9   6   5        2.73        0.89      1.23 o 
  10   6   5        3.11        3.08      1.38 o 
  11   6   5       11.28       11.26      2.76 o 
   0   7   5      247.92      232.41      4.72 o 
   1   7   5       29.18       32.53      1.28 o 
   2   7   5      187.06      180.91      3.16 o 
   3   7   5      184.71      170.44      2.45 o 
   4   7   5      185.52      196.63      2.94 o 
   5   7   5       86.05       83.17      2.20 o 
   6   7   5       85.97       76.24      2.17 o 
   7   7   5       23.57       22.61      1.63 o 
   8   7   5      157.67      161.30      3.50 o 
   9   7   5       27.45       25.50      1.83 o 
  10   7   5        6.19        4.34      1.35 o 
  11   7   5        5.96        5.53      1.86 o 
   0   8   5       68.70       64.29      2.07 o 
   1   8   5       73.65       73.86      1.46 o 
   2   8   5      100.06       96.88      1.70 o 
   3   8   5      195.07      175.05      2.72 o 
   4   8   5       18.52       15.97      1.27 o 
   5   8   5      252.64      248.88      4.78 o 
   6   8   5       30.44       31.78      1.64 o 
   7   8   5       49.98       48.14      1.77 o 
   8   8   5       21.17       19.45      1.54 o 
   9   8   5        3.08        3.65      1.27 o 
  10   8   5        1.86        0.10      1.46 o 
   0   9   5      296.29      285.48      5.83 o 
   1   9   5      125.34      116.39      1.99 o 
   2   9   5      423.17      413.64      5.68 o 
   3   9   5       10.23       10.93      0.94 o 
   4   9   5      137.76      147.81      3.71 o 
   5   9   5       46.25       42.45      1.84 o 
   6   9   5       19.56       18.69      1.65 o 
   7   9   5       21.13       21.49      1.88 o 
   8   9   5        1.34        1.30      1.50 o 
   9   9   5        9.21        8.06      2.01 o 
  10   9   5        4.28       -1.06      1.75 o 
   0  10   5        2.12        3.70      1.32 o 
   1  10   5       17.30       16.12      1.02 o 
   2  10   5       58.69       58.33      1.59 o 
   3  10   5      128.57      124.80      2.43 o 
   4  10   5       87.20       86.02      2.70 o 
   5  10   5       51.18       54.77      3.70 o 
   6  10   5        8.23        7.83      1.48 o 
   7  10   5       32.59       36.02      2.16 o 
   8  10   5        8.54       12.76      2.13 o 
   9  10   5        0.82        0.48      1.73 o 
   0  11   5       57.86       59.44      2.29 o 
   1  11   5       27.56       21.65      1.48 o 
   2  11   5      161.08      166.06      3.00 o 
   3  11   5       75.97       71.45      2.34 o 
   4  11   5       32.44       32.53      2.05 o 
   5  11   5       46.31       48.10      2.28 o 
   6  11   5        4.01        2.68      1.49 o 
   7  11   5        9.50       12.72      1.87 o 
   8  11   5       12.78        9.38      3.03 o 
   0  12   5       22.94       24.95      2.43 o 
   1  12   5       38.32       41.63      1.88 o 
   2  12   5       24.54       23.10      1.83 o 
   3  12   5        2.45        3.92      1.39 o 
   4  12   5       16.66       18.76      2.02 o 
   5  12   5       15.90       16.93      2.04 o 
   6  12   5       19.54       20.26      2.79 o 
   7  12   5       12.90       13.55      2.70 o 
   0  13   5       13.83       11.34      2.47 o 
   1  13   5        8.64        8.89      1.93 o 
   2  13   5       31.95       33.84      2.26 o 
   3  13   5        9.10       11.58      1.94 o 
   4  13   5        4.73        3.86      2.93 o 
   5  13   5       11.39        7.45      2.11 o 
   6  13   5        0.53       -1.95      1.95 o 
   0  14   5        7.45        3.98      2.42 o 
   1  14   5        7.88        6.51      2.21 o 
   2  14   5        0.46       -1.17      2.06 o 
   3  14   5       21.17       21.54      2.38 o 
   4  14   5        8.01        4.04      2.24 o 
   0   0   6     1274.35     1245.92     31.83 o 
   1   0   6      751.96      801.19     12.98 o 
   2   0   6      530.56      592.75     24.89 o 
   3   0   6       68.18       65.11      4.78 o 
   4   0   6      903.13      992.69     16.13 o 
   5   0   6        4.96        9.49      0.76 o 
   6   0   6       56.41       61.62      1.53 o 
   7   0   6      640.19      601.41     11.27 o 
   8   0   6      147.30      166.40      3.78 o 
   9   0   6       49.41       45.74      2.99 o 
  10   0   6       50.66       41.22      3.08 o 
  11   0   6       10.02        7.32      2.48 o 
  12   0   6        5.18        2.45      2.60 o 
   0   1   6       17.37       12.64      0.84 o 
   1   1   6      601.39      584.22     10.52 o 
   2   1   6     1795.16     1893.81     20.49 o 
   3   1   6      158.04      167.77      4.60 o 
   4   1   6      177.34      143.34      2.26 o 
   5   1   6       12.65       15.62      0.71 o 
   6   1   6       37.04       43.39      1.28 o 
   7   1   6        9.53       12.96      0.75 o 
   8   1   6       45.28       53.00      1.91 o 
   9   1   6       11.82       12.00      1.60 o 
  10   1   6       69.20       65.92      2.53 o 
  11   1   6        0.58       -1.50      1.50 o 
  12   1   6        6.64        4.65      1.78 o 
   0   2   6      316.57      363.63      6.80 o 
   1   2   6      671.63      665.45      8.84 o 
   2   2   6     1220.09     1193.61     13.61 o 
   3   2   6     2045.69     2317.93     26.32 o 
   4   2   6      239.94      243.91      3.42 o 
   5   2   6       75.08       74.63      1.50 o 
   6   2   6      127.39      135.52      2.73 o 
   7   2   6      221.39      226.64      3.99 o 
   8   2   6       92.86      102.13      4.31 o 
   9   2   6       97.68       93.83      3.43 o 
  10   2   6        2.90        2.22      1.43 o 
  11   2   6        0.05       -0.82      1.55 o 
  12   2   6       11.55        8.28      2.11 o 
   0   3   6     1698.44     1831.72     29.44 o 
   1   3   6      173.00      183.33      6.48 o 
   2   3   6      100.92       68.27      2.15 o 
   3   3   6      844.35      883.08     12.30 o 
   4   3   6       80.94       81.03      3.14 o 
   5   3   6      694.40      679.36      8.88 o 
   6   3   6        2.58        5.36      0.67 o 
   7   3   6       76.36       79.34      1.82 o 
   8   3   6      215.67      224.75      3.64 o 
   9   3   6      127.32      119.04      2.60 o 
  10   3   6       45.71       54.63      2.42 o 
  11   3   6        6.39        6.68      2.02 o 
  12   3   6        1.51       -0.02      2.20 o 
   0   4   6     4101.92     4524.80     72.40 o 
   1   4   6       89.94       85.34      1.51 o 
   2   4   6      252.78      246.79      3.74 o 
   3   4   6      288.03      281.15      3.41 o 
   4   4   6      301.70      290.09      3.72 o 
   5   4   6      311.03      308.61      4.57 o 
   6   4   6      120.12      116.77      3.13 o 
   7   4   6       27.67       31.27      1.57 o 
   8   4   6       38.34       33.80      2.17 o 
   9   4   6       32.79       31.93      1.76 o 
  10   4   6        1.56        2.92      1.36 o 
  11   4   6        0.42       -0.64      2.23 o 
  12   4   6        0.43       -1.84      2.11 o 
   0   5   6       12.66       11.46      1.50 o 
   1   5   6        3.22        4.54      0.66 o 
   2   5   6      417.60      436.05      5.68 o 
   3   5   6       72.22       95.25      1.54 o 
   4   5   6      254.17      245.39      4.07 o 
   5   5   6       70.49       72.70      1.77 o 
   6   5   6      131.38      112.34      2.60 o 
   7   5   6       77.90       68.62      2.11 o 
   8   5   6      126.32      118.54      2.77 o 
   9   5   6        6.18        7.05      1.14 o 
  10   5   6        5.69        8.95      1.43 o 
  11   5   6        6.84        9.72      2.11 o 
   0   6   6       40.20       37.52      1.75 o 
   1   6   6     1007.41      953.04     12.34 o 
   2   6   6      403.67      409.74      6.61 o 
   3   6   6       18.05       26.44      1.62 o 
   4   6   6      140.80      150.58      2.81 o 
   5   6   6      172.75      168.11      3.47 o 
   6   6   6      221.75      231.21      4.93 o 
   7   6   6       14.06       14.00      1.63 o 
   8   6   6       12.47       16.52      1.73 o 
   9   6   6        2.52        2.40      1.16 o 
  10   6   6       11.71       10.33      1.53 o 
  11   6   6        7.97        8.51      1.90 o 
   0   7   6      143.23      161.75      3.54 o 
   1   7   6       97.56       93.13      3.78 o 
   2   7   6      162.85      185.77      2.63 o 
   3   7   6        2.60        2.33      0.70 o 
   4   7   6       16.09        9.32      1.20 o 
   5   7   6       12.56       17.30      1.42 o 
   6   7   6        0.77        0.62      1.06 o 
   7   7   6       86.91       80.93      2.63 o 
   8   7   6       35.06       28.20      1.77 o 
   9   7   6        9.99       11.62      1.53 o 
  10   7   6        0.30        0.44      1.26 o 
  11   7   6        0.46       -1.79      1.79 o 
   0   8   6       10.55       10.81      1.13 o 
   1   8   6       46.56       36.73      1.24 o 
   2   8   6       40.62       29.76      1.09 o 
   3   8   6       45.42       40.31      1.42 o 
   4   8   6      167.03      158.88      2.80 o 
   5   8   6       19.44       22.06      2.27 o 
   6   8   6       40.26       35.66      2.36 o 
   7   8   6       92.57       95.17      2.34 o 
   8   8   6       62.25       58.26      2.71 o 
   9   8   6        8.79        9.47      1.38 o 
  10   8   6        1.21       -1.26      1.75 o 
   0   9   6       11.97       12.58      1.43 o 
   1   9   6      101.24      107.79      2.03 o 
   2   9   6      258.40      240.58      3.58 o 
   3   9   6       54.97       47.92      1.58 o 
   4   9   6       72.23       70.15      2.11 o 
   5   9   6       47.03       62.87      2.11 o 
   6   9   6        3.96        4.35      1.27 o 
   7   9   6        2.54        3.73      1.33 o 
   8   9   6       18.44       16.01      1.82 o 
   9   9   6        5.68        6.81      1.74 o 
  10   9   6        6.69        3.48      2.44 o 
   0  10   6        3.72        2.35      1.20 o 
   1  10   6        4.18        3.77      0.88 o 
   2  10   6       27.77       28.72      2.06 o 
   3  10   6       10.72       11.75      1.25 o 
   4  10   6       24.89       25.12      1.56 o 
   5  10   6       39.16       36.38      1.88 o 
   6  10   6       17.37       18.82      1.90 o 
   7  10   6        4.98        4.14      1.58 o 
   8  10   6        1.87        2.25      1.59 o 
   9  10   6        6.45        3.76      1.82 o 
   0  11   6        0.30        2.23      1.32 o 
   1  11   6       18.30       17.95      1.41 o 
   2  11   6      217.62      228.21      4.54 o 
   3  11   6       72.39       73.04      2.46 o 
   4  11   6       12.17        8.88      1.60 o 
   5  11   6       12.50       11.96      1.97 o 
   6  11   6        9.43       10.85      1.69 o 
   7  11   6        1.57        3.75      1.70 o 
   8  11   6        7.31        8.29      5.10 o 
   0  12   6        5.48        4.17      2.23 o 
   1  12   6       39.57       32.41      1.91 o 
   2  12   6       11.13       10.57      1.46 o 
   3  12   6       44.87       47.63      2.10 o 
   4  12   6        4.94        5.30      2.20 o 
   5  12   6       17.62       20.53      2.39 o 
   6  12   6        6.26        3.79      1.71 o 
   7  12   6        7.74        7.76      2.02 o 
   0  13   6        0.01       -1.29      4.78 o 
   1  13   6        4.93        4.53      1.94 o 
   2  13   6       18.77       22.27      2.20 o 
   3  13   6        4.44        7.01      1.91 o 
   4  13   6       45.97       50.45      3.08 o 
   5  13   6        8.66        7.24      2.09 o 
   6  13   6        3.07        1.25      3.90 o 
   0  14   6        1.10        1.33      2.41 o 
   1  14   6        0.14        0.55      2.02 o 
   2  14   6       11.36       12.95      2.78 o 
   3  14   6        5.46        6.23      2.22 o 
   4  14   6       21.13       36.30      5.91 o 
   1   0   7      727.25      735.27     11.97 o 
   2   0   7       28.46       22.67      1.48 o 
   3   0   7      822.41      887.08     14.44 o 
   4   0   7       84.83       69.12      5.40 o 
   5   0   7       36.02       42.20      1.67 o 
   6   0   7      664.67      708.38     11.73 o 
   7   0   7      408.21      403.41      9.90 o 
   8   0   7       49.92       49.01      2.02 o 
   9   0   7       12.02       14.16      2.13 o 
  10   0   7        0.30        0.64      2.05 o 
  11   0   7        0.10        2.08      2.62 o 
  12   0   7        2.74        1.90      3.62 o 
   0   1   7      288.88      267.85      5.13 o 
   1   1   7      866.28      808.85     10.75 o 
   2   1   7      760.71      855.73      9.36 o 
   3   1   7     3398.86     3623.51     46.70 o 
   4   1   7      512.97      510.66      6.01 o 
   5   1   7      400.06      419.10      5.02 o 
   6   1   7       17.46       15.42      0.95 o 
   7   1   7       33.59       42.85      1.41 o 
   8   1   7       59.29       58.62      2.76 o 
   9   1   7       58.42       48.99      1.97 o 
  10   1   7      108.61      113.89      3.25 o 
  11   1   7        9.14       10.29      1.76 o 
  12   1   7        4.76        4.20      1.86 o 
   0   2   7       20.21       17.79      1.49 o 
   1   2   7     2149.34     2282.01     25.89 o 
   2   2   7     2652.69     2846.65     30.75 o 
   3   2   7      145.06      150.46      4.54 o 
   4   2   7      183.25      202.68      3.48 o 
   5   2   7        9.52        8.05      0.60 o 
   6   2   7      204.42      206.73      2.89 o 
   7   2   7       26.23       30.91      1.24 o 
   8   2   7      174.73      184.39      3.41 o 
   9   2   7        0.78        0.52      1.08 o 
  10   2   7       10.80       11.80      1.68 o 
  11   2   7        2.62        0.77      1.87 o 
  12   2   7        5.72        4.58      2.18 o 
   0   3   7      158.45      125.51      3.83 o 
   1   3   7      333.70      342.25      6.17 o 
   2   3   7      486.32      490.69      9.22 o 
   3   3   7      245.06      224.15      6.11 o 
   4   3   7      416.39      453.69      5.39 o 
   5   3   7       65.96       60.85      2.22 o 
   6   3   7       74.38       88.65      2.51 o 
   7   3   7       14.09       17.29      1.25 o 
   8   3   7      596.32      596.01      8.55 o 
   9   3   7        2.24        1.63      1.17 o 
  10   3   7       40.86       37.19      2.23 o 
  11   3   7        0.65       -0.29      1.95 o 
  12   3   7        3.86        1.70      2.32 o 
   0   4   7        3.63        3.19      0.59 o 
   1   4   7       62.89       50.58      1.90 o 
   2   4   7       32.21       46.93      1.93 o 
   3   4   7      672.65      665.98     10.35 o 
   4   4   7      630.14      677.88      9.52 o 
   5   4   7       14.63       13.18      1.08 o 
   6   4   7      517.05      458.47      6.65 o 
   7   4   7      268.14      260.32      4.45 o 
   8   4   7       71.20       61.86      2.83 o 
   9   4   7        5.59        3.86      1.23 o 
  10   4   7        2.33        0.83      1.30 o 
  11   4   7        2.93        4.62      2.07 o 
   0   5   7     1921.13     1956.43     35.33 o 
   1   5   7      134.01      122.80      3.08 o 
   2   5   7      255.97      241.95      3.43 o 
   3   5   7      598.58      602.68      7.94 o 
   4   5   7      146.82      160.59      2.93 o 
   5   5   7      119.94      122.73      2.46 o 
   6   5   7      184.09      186.93      3.73 o 
   7   5   7        5.61       11.29      1.33 o 
   8   5   7       42.07       33.85      2.05 o 
   9   5   7       41.97       44.44      2.29 o 
  10   5   7       11.54       16.27      1.70 o 
  11   5   7        9.27       12.95      2.16 o 
   0   6   7      363.72      375.66      7.22 o 
   1   6   7      121.14       91.48      1.68 o 
   2   6   7      203.38      205.18      3.03 o 
   3   6   7       46.88       50.80      1.42 o 
   4   6   7        2.27        1.69      0.89 o 
   5   6   7       44.51       39.41      2.49 o 
   6   6   7        2.73        3.94      1.11 o 
   7   6   7       66.71       61.52      2.55 o 
   8   6   7      104.16      100.27      2.62 o 
   9   6   7        2.36        1.76      1.17 o 
  10   6   7        4.23        5.39      1.46 o 
  11   6   7       15.28       14.26      2.02 o 
   0   7   7      306.65      323.30      6.59 o 
   1   7   7       34.99       31.19      1.30 o 
   2   7   7       31.41       31.65      1.13 o 
   3   7   7      244.77      243.59      3.81 o 
   4   7   7        0.13        0.73      0.84 o 
   5   7   7       65.18       67.64      2.29 o 
   6   7   7       25.98       20.25      1.58 o 
   7   7   7       59.06       53.33      2.02 o 
   8   7   7        0.83        2.83      1.24 o 
   9   7   7        3.64        4.66      1.24 o 
  10   7   7        3.33        3.22      1.51 o 
   0   8   7      114.68      112.05      2.88 o 
   1   8   7       62.05       64.15      1.87 o 
   2   8   7      105.48       96.57      1.87 o 
   3   8   7       85.34       77.46      1.84 o 
   4   8   7       12.13       14.97      1.27 o 
   5   8   7      162.09      150.27      3.26 o 
   6   8   7        0.41       -0.09      1.27 o 
   7   8   7        4.95        7.90      1.34 o 
   8   8   7        5.37        4.00      1.33 o 
   9   8   7        3.50        4.93      1.46 o 
  10   8   7        5.99        3.70      1.41 o 
   0   9   7       28.42       23.66      1.74 o 
   1   9   7       34.00       32.03      1.29 o 
   2   9   7      148.53      151.85      3.06 o 
   3   9   7      181.31      180.92      3.12 o 
   4   9   7        3.35        2.06      1.06 o 
   5   9   7        0.39       -0.62      1.19 o 
   6   9   7       44.99       43.26      1.93 o 
   7   9   7        3.27        5.35      1.37 o 
   8   9   7        5.82        6.64      1.47 o 
   9   9   7        5.25        3.36      1.83 o 
   0  10   7        3.27        5.59      1.14 o 
   1  10   7       33.96       35.43      1.38 o 
   2  10   7       97.82       93.47      2.12 o 
   3  10   7      147.64      136.70      2.63 o 
   4  10   7       13.16       14.29      1.58 o 
   5  10   7        2.55        1.01      1.16 o 
   6  10   7       11.44       13.96      1.54 o 
   7  10   7        8.13        7.50      1.66 o 
   8  10   7        5.21        4.54      1.71 o 
   9  10   7        1.97        2.78      2.84 o 
   0  11   7        5.26        7.10      1.45 o 
   1  11   7       44.92       48.20      1.70 o 
   2  11   7      117.19      116.28      2.48 o 
   3  11   7       22.77       19.49      1.91 o 
   4  11   7       15.89       15.33      1.51 o 
   5  11   7       24.55       27.23      2.12 o 
   6  11   7        7.52        8.69      1.72 o 
   7  11   7        2.30        1.89      1.70 o 
   8  11   7        3.93        8.16      2.40 o 
   0  12   7        0.42       -0.74      1.74 o 
   1  12   7       52.28       51.99      2.04 o 
   2  12   7       21.67       25.92      1.94 o 
   3  12   7        7.70        8.08      1.50 o 
   4  12   7        5.01        7.11      1.66 o 
   5  12   7        4.37        3.21      1.62 o 
   6  12   7       21.43       25.94      2.73 o 
   0  13   7        4.84        7.08      2.25 o 
   1  13   7        0.24        2.16      1.43 o 
   2  13   7        2.13        3.61      1.67 o 
   3  13   7       20.86       23.37      2.29 o 
   4  13   7       20.13       23.10      2.56 o 
   5  13   7        1.93        1.33      1.84 o 
   0  14   7        5.37        1.06      2.56 o 
   1  14   7        5.97        7.84      2.15 o 
   2  14   7        2.28        2.43      2.15 o 
   3  14   7       23.58       28.53      3.67 o 
   0   0   8      586.09      553.09     14.47 o 
   1   0   8      121.07      108.96      2.36 o 
   2   0   8      163.88      161.00      6.40 o 
   3   0   8      241.39      234.38      4.16 o 
   4   0   8      290.43      311.92     20.82 o 
   5   0   8       33.25       29.42      1.34 o 
   6   0   8      102.30      105.15      2.37 o 
   7   0   8        6.10        8.37      1.23 o 
   8   0   8      134.22      123.92      3.16 o 
   9   0   8      117.05      123.37      4.56 o 
  10   0   8       69.54       74.64      3.90 o 
  11   0   8        0.12       -2.31      2.31 o 
  12   0   8        0.17       -2.75      2.75 o 
   0   1   8      650.64      602.15     11.11 o 
   1   1   8       10.75       16.14      1.25 o 
   2   1   8      133.41      140.65      2.89 o 
   3   1   8      419.82      422.06      8.37 o 
   4   1   8      592.79      610.61      7.16 o 
   5   1   8      156.22      135.81      1.94 o 
   6   1   8       21.62       19.70      1.44 o 
   7   1   8       48.97       55.45      1.46 o 
   8   1   8       54.86       50.08      2.46 o 
   9   1   8       17.85       15.40      1.43 o 
  10   1   8       51.76       53.42      3.46 o 
  11   1   8        4.37        4.36      1.74 o 
  12   1   8        4.07        3.95      2.29 o 
   0   2   8     3006.45     3255.55     47.55 o 
   1   2   8      191.86      171.18      2.70 o 
   2   2   8      334.28      328.54      3.76 o 
   3   2   8      405.62      389.44      7.19 o 
   4   2   8      282.61      275.12      3.55 o 
   5   2   8      400.37      406.85      5.07 o 
   6   2   8      186.25      185.11      2.67 o 
   7   2   8      321.90      299.13      4.03 o 
   8   2   8       48.11       53.12      1.79 o 
   9   2   8       19.48       19.69      1.51 o 
  10   2   8        8.10       11.16      1.82 o 
  11   2   8        4.52        2.25      1.98 o 
  12   2   8        2.03        0.82      3.89 o 
   0   3   8      603.35      593.49      9.78 o 
   1   3   8     1281.61     1208.67     12.59 o 
   2   3   8       28.62       26.39      0.90 o 
   3   3   8      337.13      343.32      3.95 o 
   4   3   8      304.33      272.27      3.39 o 
   5   3   8      115.28      117.50      3.15 o 
   6   3   8        5.54        8.35      1.03 o 
   7   3   8       97.99      106.76      3.05 o 
   8   3   8       27.51       30.34      1.72 o 
   9   3   8       20.41       17.86      1.73 o 
  10   3   8       29.53       34.69      2.22 o 
  11   3   8        2.39        3.86      3.01 o 
  12   3   8        3.56        8.24      4.29 o 
   0   4   8      412.91      431.83      7.24 o 
   1   4   8      368.16      352.91      5.76 o 
   2   4   8       60.74       64.27      1.79 o 
   3   4   8      304.17      309.94      4.32 o 
   4   4   8      185.48      160.69      2.48 o 
   5   4   8       80.46       85.76      3.79 o 
   6   4   8      371.52      367.83      5.48 o 
   7   4   8       51.83       58.54      2.74 o 
   8   4   8        1.19        3.37      1.09 o 
   9   4   8        2.46        3.65      1.32 o 
  10   4   8        1.00        2.23      1.53 o 
  11   4   8        3.28        1.29      1.85 o 
   0   5   8       93.16       97.60      2.48 o 
   1   5   8       53.75       55.29      1.51 o 
   2   5   8      217.56      207.12      2.84 o 
   3   5   8     1157.50     1183.03     15.27 o 
   4   5   8        3.79        3.36      0.77 o 
   5   5   8       37.17       32.32      1.45 o 
   6   5   8       43.42       40.15      2.32 o 
   7   5   8       29.87       23.36      1.51 o 
   8   5   8      124.42      121.63      3.64 o 
   9   5   8        2.87        3.34      1.31 o 
  10   5   8       12.89       12.39      1.57 o 
  11   5   8       10.93       12.25      2.08 o 
   0   6   8      401.35      371.99      7.22 o 
   1   6   8      265.81      279.75      3.96 o 
   2   6   8      219.81      201.52      4.22 o 
   3   6   8      110.95      106.24      1.92 o 
   4   6   8       47.23       47.26      1.48 o 
   5   6   8      219.83      217.62      3.84 o 
   6   6   8      106.55       94.66      2.47 o 
   7   6   8       21.34       17.29      1.53 o 
   8   6   8       47.81       47.13      1.79 o 
   9   6   8        8.62        7.30      1.25 o 
  10   6   8        6.59        7.45      1.91 o 
  11   6   8        0.52       -3.06      4.31 o 
   0   7   8       97.60       92.27      2.51 o 
   1   7   8       82.20       85.75      1.73 o 
   2   7   8       61.34       52.10      2.32 o 
   3   7   8       24.44       26.26      1.29 o 
   4   7   8       33.04       25.45      1.36 o 
   5   7   8        5.33        6.32      1.20 o 
   6   7   8        1.87        0.44      1.12 o 
   7   7   8        6.57        6.82      1.26 o 
   8   7   8       45.66       45.56      2.05 o 
   9   7   8        0.39       -1.19      1.19 o 
  10   7   8        2.15        0.92      1.43 o 
   0   8   8        2.08        1.04      1.08 o 
   1   8   8        7.18        9.17      0.88 o 
   2   8   8       50.28       46.19      1.43 o 
   3   8   8       39.36       40.62      2.13 o 
   4   8   8      112.79      101.03      2.13 o 
   5   8   8       75.88       78.65      2.30 o 
   6   8   8        2.02        3.70      1.22 o 
   7   8   8       18.29       20.16      1.75 o 
   8   8   8        4.09        3.42      1.37 o 
   9   8   8        0.97        0.34      1.35 o 
  10   8   8        0.13        1.27      2.24 o 
   0   9   8        2.47        3.50      1.22 o 
   1   9   8       94.84       87.05      1.85 o 
   2   9   8      349.08      334.78      5.12 o 
   3   9   8       25.38       25.43      1.42 o 
   4   9   8       14.26       15.42      1.42 o 
   5   9   8       25.85       22.35      1.70 o 
   6   9   8       25.71       28.18      1.83 o 
   7   9   8       15.02       16.44      1.71 o 
   8   9   8        4.40        6.86      1.52 o 
   9   9   8        1.38        4.27      1.56 o 
   0  10   8       33.69       33.36      2.26 o 
   1  10   8      167.37      150.62      2.59 o 
   2  10   8       18.60       14.99      1.29 o 
   3  10   8       15.00       15.04      1.57 o 
   4  10   8        2.21        2.07      1.15 o 
   5  10   8       19.29       19.41      1.70 o 
   6  10   8       17.78       21.13      1.81 o 
   7  10   8        3.35        5.26      1.49 o 
   8  10   8        3.96        5.17      1.76 o 
   0  11   8       14.19       15.53      2.00 o 
   1  11   8       42.51       37.99      1.95 o 
   2  11   8       18.64       22.65      1.44 o 
   3  11   8       20.76       21.03      1.47 o 
   4  11   8       19.99       22.60      1.76 o 
   5  11   8        3.31        4.38      1.56 o 
   6  11   8       13.90       16.67      1.95 o 
   7  11   8        1.56        0.13      1.64 o 
   0  12   8        4.94        3.30      2.18 o 
   1  12   8       38.24       38.19      1.74 o 
   2  12   8       12.98       13.21      1.56 o 
   3  12   8        2.97        3.27      1.48 o 
   4  12   8        3.65        4.40      2.11 o 
   5  12   8        6.13        0.78      2.64 o 
   6  12   8       23.04       28.19      3.27 o 
   0  13   8        1.60       -2.09      2.20 o 
   1  13   8        7.23       15.26      3.93 o 
   2  13   8        0.40        0.96      1.68 o 
   3  13   8        4.81        3.14      2.76 o 
   4  13   8        1.44        0.58      1.84 o 
   0  14   8        9.51        8.17      2.76 o 
   1  14   8        0.89        1.52      2.16 o 
   2  14   8        1.09        1.75      2.64 o 
   1   0   9       14.23       15.31      1.03 o 
   2   0   9      252.75      271.03      4.73 o 
   3   0   9      359.04      380.20      9.58 o 
   4   0   9      549.87      541.83      9.06 o 
   5   0   9       51.13       41.71      2.15 o 
   6   0   9        0.88        2.62      0.89 o 
   7   0   9       87.51       82.66      3.44 o 
   8   0   9        3.79        4.50      1.19 o 
   9   0   9       45.98       46.75      3.00 o 
  10   0   9        0.40       -2.18      2.18 o 
  11   0   9        2.27       -0.78      2.55 o 
  12   0   9        4.17        0.43      3.81 o 
   0   1   9        9.73       11.19      1.00 o 
   1   1   9       26.36       18.19      0.74 o 
   2   1   9      178.96      141.07      2.51 o 
   3   1   9     1189.90     1194.85     13.72 o 
   4   1   9      332.30      355.57      4.33 o 
   5   1   9        7.14        9.01      0.70 o 
   6   1   9      113.58      112.40      3.50 o 
   7   1   9       50.89       43.82      1.37 o 
   8   1   9       21.84       29.39      1.33 o 
   9   1   9        4.10        3.91      1.27 o 
  10   1   9       61.73       68.65      2.42 o 
  11   1   9        7.60        9.30      2.20 o 
   0   2   9       37.46       35.22      2.92 o 
   1   2   9      225.59      186.53      2.28 o 
   2   2   9      217.10      216.42      4.65 o 
   3   2   9       18.17       14.32      0.74 o 
   4   2   9       30.91       27.86      1.21 o 
   5   2   9      130.14      134.62      1.98 o 
   6   2   9      164.29      154.78      2.37 o 
   7   2   9       49.52       42.88      3.12 o 
   8   2   9       45.17       50.20      1.67 o 
   9   2   9       14.56       15.58      1.61 o 
  10   2   9        9.51       13.92      1.81 o 
  11   2   9        2.33        1.37      2.07 o 
   0   3   9       27.87       11.92      1.00 o 
   1   3   9       62.97       57.48      1.93 o 
   2   3   9      104.88      113.40      1.56 o 
   3   3   9        2.45        2.05      0.48 o 
   4   3   9       58.20       50.00      1.19 o 
   5   3   9       94.63       88.02      1.63 o 
   6   3   9       55.36       56.32      1.51 o 
   7   3   9      154.09      155.90      2.80 o 
   8   3   9      144.68      132.03      5.35 o 
   9   3   9        5.24        5.85      1.36 o 
  10   3   9        3.19        4.73      1.72 o 
  11   3   9        5.45       11.35      4.00 o 
   0   4   9      103.81       96.47      2.09 o 
   1   4   9       13.45       14.58      0.84 o 
   2   4   9        4.50        4.75      0.60 o 
   3   4   9       93.57      100.39      1.58 o 
   4   4   9       12.57       12.58      0.84 o 
   5   4   9      393.82      411.32      5.64 o 
   6   4   9      185.12      186.59      3.17 o 
   7   4   9       92.65       95.34      3.67 o 
   8   4   9      188.39      184.80      3.53 o 
   9   4   9       14.84       13.65      1.53 o 
  10   4   9        7.74        6.62      1.46 o 
  11   4   9        3.39        3.61      1.93 o 
   0   5   9      974.04     1018.35     18.67 o 
   1   5   9       86.72       88.18      1.67 o 
   2   5   9      195.10      201.57      2.81 o 
   3   5   9      102.49      101.69      1.73 o 
   4   5   9      213.59      214.81      3.44 o 
   5   5   9       72.51       62.80      1.72 o 
   6   5   9      142.48      134.93      2.55 o 
   7   5   9      105.60       98.85      2.36 o 
   8   5   9        5.61        4.31      1.17 o 
   9   5   9        5.22        6.27      1.37 o 
  10   5   9        7.93        8.14      1.55 o 
  11   5   9       19.63       20.74      6.10 o 
   0   6   9       83.34      100.23      2.62 o 
   1   6   9       19.08       24.64      1.10 o 
   2   6   9       29.11       32.62      1.17 o 
   3   6   9       66.14       74.64      1.61 o 
   4   6   9      146.42      120.82      2.35 o 
   5   6   9      461.57      431.08      6.89 o 
   6   6   9       95.35       88.73      2.41 o 
   7   6   9      105.69      103.94      2.47 o 
   8   6   9        5.67        7.57      1.24 o 
   9   6   9        9.74       10.39      1.33 o 
  10   6   9        1.31        3.02      1.52 o 
   0   7   9        7.81        4.46      1.11 o 
   1   7   9       80.90       74.86      1.63 o 
   2   7   9      470.61      459.63      6.26 o 
   3   7   9      575.53      552.74      7.97 o 
   4   7   9      241.61      227.15      3.69 o 
   5   7   9       99.91      101.55      2.57 o 
   6   7   9       27.00       22.65      1.71 o 
   7   7   9       24.23       25.38      1.80 o 
   8   7   9       26.44       28.01      1.69 o 
   9   7   9        3.27        4.23      1.47 o 
  10   7   9        2.68        4.32      1.91 o 
   0   8   9       55.82       41.59      1.95 o 
   1   8   9       89.58       80.24      1.75 o 
   2   8   9       81.52       77.91      2.69 o 
   3   8   9      158.20      163.42      2.91 o 
   4   8   9       13.46       13.67      1.46 o 
   5   8   9       75.01       78.15      2.35 o 
   6   8   9        8.13        6.98      1.44 o 
   7   8   9       11.44       13.83      1.55 o 
   8   8   9        1.24       -1.31      1.31 o 
   9   8   9       10.97       11.64      1.53 o 
   0   9   9        5.20        8.88      1.35 o 
   1   9   9       50.15       54.06      1.54 o 
   2   9   9       43.35       31.15      1.50 o 
   3   9   9       20.13       20.63      1.43 o 
   4   9   9      124.63      119.86      2.65 o 
   5   9   9        0.92        3.22      1.28 o 
   6   9   9       20.59       23.29      1.77 o 
   7   9   9       15.72       17.09      1.72 o 
   8   9   9        5.59        6.52      1.54 o 
   9   9   9        2.50        3.46      2.13 o 
   0  10   9       59.96       58.90      2.30 o 
   1  10   9       98.97       96.71      2.02 o 
   2  10   9      145.24      139.53      2.70 o 
   3  10   9       25.83       30.15      1.55 o 
   4  10   9        3.52        2.58      1.21 o 
   5  10   9        4.42        3.13      1.37 o 
   6  10   9       48.28       51.11      2.75 o 
   7  10   9        1.87        4.32      1.56 o 
   8  10   9       13.63       15.96      2.49 o 
   0  11   9        1.28        2.12      1.38 o 
   1  11   9       27.68       33.29      1.61 o 
   2  11   9        5.97        4.15      1.15 o 
   3  11   9        4.37        3.44      1.25 o 
   4  11   9       17.80       19.07      1.78 o 
   5  11   9       14.92       15.39      1.76 o 
   6  11   9        0.53       -0.09      1.64 o 
   7  11   9        2.88        0.86      1.87 o 
   0  12   9        0.13        0.25      1.82 o 
   1  12   9        5.69        3.55      1.23 o 
   2  12   9       13.64       21.65      1.70 o 
   3  12   9       12.58       14.49      1.77 o 
   4  12   9        3.59        2.27      1.56 o 
   5  12   9       17.08       16.14      2.28 o 
   6  12   9        0.36        0.49      3.93 o 
   0  13   9       25.76       34.42      3.45 o 
   1  13   9        7.02        6.70      1.66 o 
   2  13   9        0.31       -2.10      2.33 o 
   3  13   9       10.86       12.82      1.85 o 
   4  13   9       10.59       15.09      3.91 o 
   0   0  10      386.99      436.00     11.64 o 
   1   0  10      325.56      321.86      5.53 o 
   2   0  10      539.32      570.74      9.50 o 
   3   0  10       36.20       42.62      5.32 o 
   4   0  10        7.68        8.01      0.96 o 
   5   0  10        7.33        5.52      0.96 o 
   6   0  10       70.92       61.62      1.91 o 
   7   0  10       72.93       77.45      3.90 o 
   8   0  10       12.73       10.25      1.50 o 
   9   0  10       79.42       82.59      3.24 o 
  10   0  10        0.10        1.22      1.99 o 
  11   0  10        5.17        1.40      2.76 o 
   0   1  10       55.81       60.55      1.59 o 
   1   1  10       89.10       93.06      1.37 o 
   2   1  10       74.96       72.48      1.29 o 
   3   1  10      382.56      361.95      4.41 o 
   4   1  10       12.27        9.82      0.70 o 
   5   1  10      107.88      110.41      2.33 o 
   6   1  10      271.44      269.36      3.67 o 
   7   1  10      117.42      113.94      2.09 o 
   8   1  10       10.04        9.23      1.00 o 
   9   1  10        9.82        9.75      1.28 o 
  10   1  10       10.10       11.77      1.85 o 
  11   1  10        3.90        1.75      2.57 o 
   0   2  10      496.37      460.54      8.14 o 
   1   2  10       16.03       15.50      0.84 o 
   2   2  10        3.72        8.63      0.75 o 
   3   2  10       25.25       29.05      1.29 o 
   4   2  10      124.56      125.13      2.20 o 
   5   2  10      146.13      155.30      3.93 o 
   6   2  10       12.31       12.51      0.97 o 
   7   2  10       46.30       46.73      1.35 o 
   8   2  10       41.18       43.25      1.70 o 
   9   2  10       14.20       16.20      1.61 o 
  10   2  10        7.77        8.27      1.80 o 
  11   2  10        9.86        6.53      1.96 o 
   0   3  10      414.71      386.11      8.07 o 
   1   3  10      118.62      121.00      1.67 o 
   2   3  10      108.00       94.22      2.37 o 
   3   3  10       62.11       59.87      1.21 o 
   4   3  10        4.26        4.68      0.66 o 
   5   3  10      213.46      231.08      3.83 o 
   6   3  10      121.56      115.84      2.87 o 
   7   3  10      120.39      114.97      2.17 o 
   8   3  10       47.37       51.73      2.02 o 
   9   3  10        6.60        8.04      1.46 o 
  10   3  10       11.20       11.72      2.09 o 
  11   3  10        7.80        3.10      1.96 o 
   0   4  10       25.11       23.22      1.62 o 
   1   4  10       55.64       44.96      1.07 o 
   2   4  10       55.67       67.13      1.28 o 
   3   4  10       39.24       38.12      1.06 o 
   4   4  10       33.37       28.88      1.30 o 
   5   4  10       82.15       81.76      1.76 o 
   6   4  10      341.08      336.23      5.12 o 
   7   4  10        7.25       12.71      1.42 o 
   8   4  10       20.91       23.00      1.58 o 
   9   4  10        1.29        1.48      1.34 o 
  10   4  10        0.99        1.19      1.48 o 
  11   4  10        1.61        2.23      4.06 o 
   0   5  10        1.22        3.44      0.98 o 
   1   5  10       62.52       56.45      1.38 o 
   2   5  10      109.21      104.15      2.12 o 
   3   5  10      151.90      160.30      2.40 o 
   4   5  10      115.56      121.39      2.02 o 
   5   5  10       15.39       12.41      1.13 o 
   6   5  10       46.48       49.34      1.59 o 
   7   5  10      110.82      117.94      2.63 o 
   8   5  10       25.94       26.08      1.62 o 
   9   5  10        3.05        5.01      1.39 o 
  10   5  10        1.97        1.86      1.55 o 
   0   6  10       48.71       51.14      2.51 o 
   1   6  10       23.32       18.56      1.08 o 
   2   6  10       69.83       70.24      1.58 o 
   3   6  10      157.99      144.26      3.83 o 
   4   6  10       47.99       52.59      1.62 o 
   5   6  10      295.75      291.90      4.93 o 
   6   6  10        4.67        4.40      1.11 o 
   7   6  10        1.75        0.46      1.13 o 
   8   6  10       40.67       35.63      1.82 o 
   9   6  10       23.69       22.47      1.86 o 
  10   6  10        1.87        1.08      1.57 o 
   0   7  10        2.47        1.67      1.15 o 
   1   7  10       87.89       86.32      1.81 o 
   2   7  10       54.92       49.17      1.47 o 
   3   7  10        2.91        4.98      0.96 o 
   4   7  10      294.30      292.27      4.57 o 
   5   7  10       97.61       99.33      2.88 o 
   6   7  10       18.96       23.55      1.75 o 
   7   7  10       17.42       19.90      1.64 o 
   8   7  10       14.46       15.11      1.45 o 
   9   7  10        1.90        1.26      1.30 o 
   0   8  10       23.21       23.76      1.77 o 
   1   8  10      108.87      101.78      2.02 o 
   2   8  10      158.81      144.20      2.69 o 
   3   8  10      125.38      125.57      2.57 o 
   4   8  10      135.84      123.81      3.72 o 
   5   8  10      125.93      117.43      4.55 o 
   6   8  10        6.41        9.43      1.42 o 
   7   8  10       13.91       14.71      1.57 o 
   8   8  10        4.88        5.02      1.32 o 
   9   8  10        0.89        0.37      1.38 o 
   0   9  10      235.36      219.89      4.82 o 
   1   9  10       80.30       70.24      1.76 o 
   2   9  10       64.30       59.68      1.75 o 
   3   9  10      191.37      180.50      3.42 o 
   4   9  10        5.44        6.49      1.21 o 
   5   9  10       90.22       86.40      3.38 o 
   6   9  10        8.43       11.29      1.56 o 
   7   9  10       22.18       24.32      1.89 o 
   8   9  10       10.75       14.77      1.76 o 
   0  10  10       82.92       74.30      2.54 o 
   1  10  10       38.60       34.23      1.57 o 
   2  10  10        8.63       11.77      1.25 o 
   3  10  10       25.30       32.15      1.62 o 
   4  10  10       55.53       55.43      1.99 o 
   5  10  10       49.00       50.99      2.15 o 
   6  10  10        1.37        1.20      1.45 o 
   7  10  10        2.27        2.18      1.60 o 
   0  11  10        0.02        1.52      1.72 o 
   1  11  10       24.96       26.80      1.68 o 
   2  11  10        3.58        2.03      1.15 o 
   3  11  10       26.59       23.58      1.79 o 
   4  11  10       20.84       20.44      1.78 o 
   5  11  10        0.34        2.32      1.50 o 
   6  11  10        0.97        2.72      1.58 o 
   0  12  10       14.83       22.84      2.77 o 
   1  12  10        7.27       10.99      1.68 o 
   2  12  10        1.69        5.51      1.36 o 
   3  12  10        1.39        1.17      1.39 o 
   4  12  10        5.68        9.32      2.11 o 
   5  12  10        4.97        9.61      2.50 o 
   0  13  10        0.39        3.78      2.18 o 
   1  13  10       15.01       24.78      2.28 o 
   2  13  10        5.54        7.57      1.73 o 
   3  13  10        3.32        4.25      2.32 o 
   1   0  11       86.90       96.44      2.17 o 
   2   0  11      728.90      718.98     11.89 o 
   3   0  11      344.81      321.04      5.64 o 
   4   0  11      620.35      646.18     10.79 o 
   5   0  11      180.72      177.37      5.90 o 
   6   0  11        1.68        1.42      1.51 o 
   7   0  11       93.84       98.10      2.81 o 
   8   0  11        9.46       16.71      1.72 o 
   9   0  11       10.11        7.65      1.85 o 
  10   0  11       30.73       34.80      2.90 o 
  11   0  11        3.79        1.44      4.25 o 
   0   1  11       47.41       46.30      1.50 o 
   1   1  11      508.21      448.45      5.36 o 
   2   1  11       57.29       50.70      2.03 o 
   3   1  11      368.57      352.30      4.33 o 
   4   1  11      164.03      151.00      2.18 o 
   5   1  11      188.94      181.94      2.67 o 
   6   1  11       90.06       97.52      1.90 o 
   7   1  11        1.62        2.85      0.90 o 
   8   1  11       11.80        9.38      1.00 o 
   9   1  11       12.75       10.68      1.49 o 
  10   1  11        1.50        2.04      1.82 o 
  11   1  11        5.20       -1.30      2.94 o 
   0   2  11       37.53       32.24      1.58 o 
   1   2  11      113.72      110.67      2.43 o 
   2   2  11      363.57      353.82      4.33 o 
   3   2  11       30.94       29.45      1.63 o 
   4   2  11      168.92      167.89      2.35 o 
   5   2  11       47.74       48.80      1.33 o 
   6   2  11      144.26      125.97      2.27 o 
   7   2  11       87.44       86.44      2.08 o 
   8   2  11       21.47       21.32      1.55 o 
   9   2  11        1.69        1.36      1.32 o 
  10   2  11       11.96       15.13      2.09 o 
  11   2  11        2.99       -0.71      3.84 o 
   0   3  11      883.51      910.21     14.92 o 
   1   3  11      107.00       96.57      1.49 o 
   2   3  11        2.25        1.78      0.63 o 
   3   3  11      172.19      164.41      3.54 o 
   4   3  11       47.99       52.56      1.32 o 
   5   3  11      310.40      266.72      3.90 o 
   6   3  11       34.44       30.12      1.31 o 
   7   3  11      107.33      104.33      2.31 o 
   8   3  11        2.37        4.00      1.26 o 
   9   3  11        6.94        7.64      1.47 o 
  10   3  11        0.09       -1.43      1.48 o 
  11   3  11        6.25        3.70      4.22 o 
   0   4  11      157.82      140.31      3.25 o 
   1   4  11      129.87      126.86      2.14 o 
   2   4  11      112.86      106.98      2.09 o 
   3   4  11        8.25        8.66      0.74 o 
   4   4  11       62.06       63.11      1.55 o 
   5   4  11      154.16      148.02      2.70 o 
   6   4  11       17.90       19.76      1.23 o 
   7   4  11       14.20       16.80      1.35 o 
   8   4  11       25.64       24.86      1.78 o 
   9   4  11        9.40       17.05      1.76 o 
  10   4  11       12.23       12.87      2.49 o 
   0   5  11       33.11       38.10      1.77 o 
   1   5  11       63.79       67.59      1.54 o 
   2   5  11      106.21      107.29      1.99 o 
   3   5  11        6.64        9.06      1.11 o 
   4   5  11      199.25      193.11      3.26 o 
   5   5  11       91.57       76.31      3.07 o 
   6   5  11        5.47        5.96      1.00 o 
   7   5  11       38.53       41.87      1.77 o 
   8   5  11        9.78       10.79      1.31 o 
   9   5  11        0.98        3.36      1.44 o 
  10   5  11       20.41       25.93      2.25 o 
   0   6  11       80.25       95.24      2.66 o 
   1   6  11       68.42       61.89      1.54 o 
   2   6  11       95.48       91.54      1.87 o 
   3   6  11        1.10        1.20      0.90 o 
   4   6  11       37.10       35.81      2.87 o 
   5   6  11       86.02       80.40      1.95 o 
   6   6  11       61.22       58.16      1.92 o 
   7   6  11       15.97       15.74      1.44 o 
   8   6  11        5.62        9.96      1.36 o 
   9   6  11        8.11       12.10      1.64 o 
  10   6  11        2.97       -3.30      4.39 o 
   0   7  11      457.31      447.12      8.71 o 
   1   7  11        1.14        2.51      0.88 o 
   2   7  11       76.75       74.03      2.02 o 
   3   7  11      140.63      140.57      2.67 o 
   4   7  11      163.08      142.57      4.63 o 
   5   7  11       20.89       23.07      1.62 o 
   6   7  11        5.03        5.82      1.21 o 
   7   7  11        3.59        5.11      1.41 o 
   8   7  11        5.18        4.86      1.32 o 
   9   7  11        2.82        4.34      1.42 o 
   0   8  11      565.20      550.66     10.58 o 
   1   8  11        0.90        0.50      1.02 o 
   2   8  11       11.16       10.15      1.10 o 
   3   8  11       22.80       22.76      1.40 o 
   4   8  11       61.29       66.07      1.82 o 
   5   8  11       50.98       47.11      2.02 o 
   6   8  11        6.25        7.58      1.49 o 
   7   8  11        8.06       11.02      1.38 o 
   8   8  11        7.73        6.14      1.43 o 
   9   8  11        8.09        3.80      3.65 o 
   0   9  11        0.33        2.42      1.34 o 
   1   9  11        5.47        8.07      1.56 o 
   2   9  11       27.41       27.58      1.49 o 
   3   9  11       66.18       65.52      3.20 o 
   4   9  11        9.93        8.81      1.17 o 
   5   9  11       14.21       16.84      2.42 o 
   6   9  11       12.08       12.88      1.98 o 
   7   9  11        4.85        2.50      2.39 o 
   8   9  11        3.10        4.39      1.66 o 
   0  10  11        3.84        2.85      1.44 o 
   1  10  11       24.63       24.44      1.57 o 
   2  10  11       17.77       18.81      1.59 o 
   3  10  11        5.24        4.70      1.17 o 
   4  10  11        1.12        1.63      1.30 o 
   5  10  11       11.03       12.32      1.63 o 
   6  10  11        9.94       10.92      1.66 o 
   7  10  11        1.73        2.09      1.60 o 
   0  11  11        0.97        1.71      1.50 o 
   1  11  11       23.84       27.50      1.72 o 
   2  11  11       30.78       35.30      1.74 o 
   3  11  11        9.46        8.06      1.60 o 
   4  11  11        5.03        4.84      1.40 o 
   5  11  11       11.32       15.98      2.20 o 
   6  11  11        4.75        5.63      1.71 o 
   0  12  11        5.96        6.76      2.09 o 
   1  12  11       15.54       22.34      1.76 o 
   2  12  11       18.43       26.59      2.15 o 
   3  12  11        1.73        0.71      1.46 o 
   4  12  11        3.81        3.99      1.59 o 
   0  13  11        4.80        6.85      2.42 o 
   1  13  11        7.60       11.15      2.15 o 
   2  13  11        3.51        6.49      3.82 o 
   0   0  12      137.50      154.73      4.92 o 
   1   0  12      109.80       92.32      3.28 o 
   2   0  12      324.15      302.91      8.55 o 
   3   0  12        5.16        4.34      0.97 o 
   4   0  12        6.49        5.35      1.45 o 
   5   0  12        8.37       11.62      1.21 o 
   6   0  12       41.60       37.52      1.93 o 
   7   0  12        1.45       -0.62      1.23 o 
   8   0  12       11.28       15.55      1.88 o 
   9   0  12        0.16        0.46      1.90 o 
  10   0  12       76.00       87.79      6.25 o 
   0   1  12      275.55      283.85      5.70 o 
   1   1  12       61.13       57.35      1.30 o 
   2   1  12       74.94       86.83      2.39 o 
   3   1  12      109.87      114.76      2.43 o 
   4   1  12        1.26        2.11      0.70 o 
   5   1  12      271.05      266.43      3.46 o 
   6   1  12       16.85       12.07      1.02 o 
   7   1  12       54.48       57.09      1.58 o 
   8   1  12        2.04        0.94      0.99 o 
   9   1  12        2.79        2.71      1.32 o 
  10   1  12       18.53       20.19      3.94 o 
   0   2  12      125.31      120.10      2.59 o 
   1   2  12      130.06      131.74      2.06 o 
   2   2  12       43.16       47.93      1.55 o 
   3   2  12      214.27      206.81      2.78 o 
   4   2  12       14.07       15.48      1.23 o 
   5   2  12        9.81       12.73      1.05 o 
   6   2  12       11.24       13.26      1.05 o 
   7   2  12       42.78       49.73      1.63 o 
   8   2  12        3.92        3.19      1.20 o 
   9   2  12        9.19        7.78      1.42 o 
  10   2  12       23.67       26.89      3.01 o 
   0   3  12       12.43       16.45      1.31 o 
   1   3  12      270.98      280.26      4.00 o 
   2   3  12      303.38      287.89      3.86 o 
   3   3  12      123.17      122.39      2.03 o 
   4   3  12      349.25      356.73      4.70 o 
   5   3  12       70.26       68.50      1.69 o 
   6   3  12        1.11        1.88      0.88 o 
   7   3  12       40.51       42.58      1.52 o 
   8   3  12       21.94       15.63      1.51 o 
   9   3  12        0.30       -0.22      1.39 o 
  10   3  12        2.86        3.73      1.65 o 
   0   4  12      604.55      637.52     11.97 o 
   1   4  12       75.66       82.30      1.70 o 
   2   4  12       24.25       29.03      1.33 o 
   3   4  12       18.21       21.05      1.11 o 
   4   4  12       43.73       38.90      1.38 o 
   5   4  12        1.53        2.33      0.86 o 
   6   4  12        7.32        5.67      0.92 o 
   7   4  12        3.10        1.88      1.24 o 
   8   4  12        4.03        9.42      1.49 o 
   9   4  12        7.10        9.59      1.66 o 
  10   4  12       13.92       17.73      2.12 o 
   0   5  12      203.68      198.51      4.33 o 
   1   5  12       87.42       95.74      2.45 o 
   2   5  12      113.44      109.45      2.27 o 
   3   5  12      331.56      311.85      6.01 o 
   4   5  12       95.01       88.27      2.53 o 
   5   5  12       57.56       53.17      1.64 o 
   6   5  12       19.14       19.83      1.39 o 
   7   5  12       23.26       21.92      1.60 o 
   8   5  12        4.92        5.40      1.31 o 
   9   5  12        0.30        0.13      1.50 o 
  10   5  12        2.98       -0.86      4.16 o 
   0   6  12      488.22      500.16      9.63 o 
   1   6  12       43.32       42.56      2.31 o 
   2   6  12       42.16       46.65      1.44 o 
   3   6  12      102.08       90.83      2.23 o 
   4   6  12       74.04       71.02      1.84 o 
   5   6  12       83.89       80.41      2.31 o 
   6   6  12        4.86        2.10      1.14 o 
   7   6  12       15.98       17.69      1.56 o 
   8   6  12        9.98       12.11      1.53 o 
   9   6  12        0.62        0.98      1.52 o 
   0   7  12       14.22       18.55      1.77 o 
   1   7  12      116.68      105.04      2.06 o 
   2   7  12       21.11       20.89      1.22 o 
   3   7  12       17.29       16.88      1.44 o 
   4   7  12        6.77       12.59      1.16 o 
   5   7  12       47.92       40.70      1.58 o 
   6   7  12       17.61       18.19      1.59 o 
   7   7  12        6.92       12.56      1.42 o 
   8   7  12        0.64       -0.44      2.81 o 
   9   7  12        2.08        2.53      2.47 o 
   0   8  12        4.65        6.07      1.95 o 
   1   8  12       72.65       59.08      1.61 o 
   2   8  12        9.52       13.86      1.83 o 
   3   8  12       52.93       50.81      1.85 o 
   4   8  12       31.54       30.20      1.68 o 
   5   8  12        7.26        7.69      1.42 o 
   6   8  12        4.50        5.81      1.33 o 
   7   8  12        7.50        8.33      1.43 o 
   8   8  12        1.97        2.10      1.39 o 
   0   9  12       13.90       12.98      1.77 o 
   1   9  12        0.37        0.33      0.97 o 
   2   9  12       18.29       21.57      1.51 o 
   3   9  12        5.67        5.60      1.14 o 
   4   9  12        1.62        2.50      1.24 o 
   5   9  12        5.67       12.23      1.65 o 
   6   9  12       18.69       24.19      1.91 o 
   7   9  12        4.98        8.84      1.54 o 
   0  10  12       22.44       21.32      2.01 o 
   1  10  12       31.48       36.11      1.88 o 
   2  10  12        0.33        1.36      1.14 o 
   3  10  12        2.71        2.62      1.19 o 
   4  10  12       17.63       18.14      1.79 o 
   5  10  12       25.71       26.52      2.29 o 
   6  10  12        8.55        9.38      1.70 o 
   0  11  12       13.78       13.94      2.15 o 
   1  11  12        5.35        9.12      1.29 o 
   2  11  12        4.71        4.70      1.28 o 
   3  11  12       12.50       12.51      1.84 o 
   4  11  12        2.28        0.94      1.42 o 
   5  11  12        0.18        0.37      2.27 o 
   0  12  12        2.18        5.04      2.55 o 
   1  12  12        5.00        5.20      1.64 o 
   2  12  12       14.58       17.40      1.83 o 
   3  12  12        1.19        0.98      1.53 o 
   4  12  12        5.71        2.88      3.67 o 
   1   0  13       11.79        9.48      1.99 o 
   2   0  13        0.28       -0.61      0.92 o 
   3   0  13        0.12       -0.84      0.98 o 
   4   0  13        8.42        7.49      1.14 o 
   5   0  13        7.42        3.51      2.27 o 
   6   0  13       21.80       23.19      2.17 o 
   7   0  13       22.13       28.62      1.93 o 
   8   0  13        2.86        2.74      1.51 o 
   9   0  13        3.10        0.09      2.60 o 
  10   0  13       16.36        9.47      3.09 o 
   1   1  13      231.32      237.88      3.50 o 
   2   1  13       27.64       22.25      1.05 o 
   3   1  13        6.42        6.35      0.75 o 
   4   1  13      276.70      268.57      3.49 o 
   5   1  13       31.08       34.21      1.34 o 
   6   1  13        7.47        5.36      0.95 o 
   7   1  13        3.47        2.15      1.07 o 
   8   1  13        1.18        2.15      1.13 o 
   9   1  13        1.17        0.58      1.37 o 
  10   1  13       10.28       11.31      1.92 o 
   0   2  13      482.73      498.09      9.50 o 
   1   2  13      106.24       98.36      1.85 o 
   2   2  13       76.08       72.83      2.10 o 
   3   2  13       27.05       27.82      1.18 o 
   4   2  13       43.76       46.36      1.33 o 
   5   2  13       25.94       32.32      1.31 o 
   6   2  13       42.05       36.45      1.42 o 
   7   2  13       39.31       35.57      1.57 o 
   8   2  13        7.27        9.94      1.36 o 
   9   2  13       29.81       32.52      2.09 o 
  10   2  13       43.63       53.90      6.65 o 
   0   3  13       28.90       34.36      3.35 o 
   1   3  13       23.52       30.04      1.25 o 
   2   3  13      136.51      118.70      2.14 o 
   3   3  13      219.64      215.71      3.29 o 
   4   3  13       23.15       28.97      1.28 o 
   5   3  13      108.65      110.71      2.27 o 
   6   3  13       45.19       39.70      1.45 o 
   7   3  13        6.61        5.47      1.02 o 
   8   3  13        1.04        1.67      1.27 o 
   9   3  13        1.15        1.15      1.68 o 
  10   3  13        8.83        4.47      4.16 o 
   0   4  13       12.30       12.09      1.36 o 
   1   4  13      204.86      195.36      3.27 o 
   2   4  13       69.94       63.18      1.76 o 
   3   4  13        8.85       11.24      1.36 o 
   4   4  13        8.07        9.82      1.39 o 
   5   4  13      108.32       93.49      2.53 o 
   6   4  13       27.30       22.10      1.34 o 
   7   4  13        5.79        7.52      1.07 o 
   8   4  13        3.08        0.10      1.46 o 
   9   4  13       10.24        6.97      2.00 o 
   0   5  13        0.03        0.40      1.17 o 
   1   5  13      125.46      117.94      2.33 o 
   2   5  13       40.37       35.93      1.61 o 
   3   5  13       45.57       49.74      1.77 o 
   4   5  13       85.72       86.90      2.00 o 
   5   5  13       28.81       32.92      1.50 o 
   6   5  13       61.30       57.59      1.77 o 
   7   5  13        7.20        5.79      1.32 o 
   8   5  13        5.60        6.16      1.40 o 
   9   5  13        5.61        7.33      2.03 o 
   0   6  13      136.74      133.44      3.34 o 
   1   6  13       24.70       25.51      1.26 o 
   2   6  13      117.58      121.10      2.66 o 
   3   6  13       14.55       16.89      1.40 o 
   4   6  13        8.44       13.45      2.19 o 
   5   6  13       37.12       37.64      1.80 o 
   6   6  13        1.09        2.55      1.20 o 
   7   6  13        2.19        2.87      1.31 o 
   8   6  13        5.70        6.69      1.45 o 
   9   6  13        1.61        0.49      4.50 o 
   0   7  13        8.19       11.00      1.46 o 
   1   7  13       39.74       39.77      1.40 o 
   2   7  13        3.78        4.80      1.13 o 
   3   7  13       59.01       50.89      1.83 o 
   4   7  13       45.32       45.31      1.80 o 
   5   7  13        0.38        1.30      1.20 o 
   6   7  13       10.52       11.89      1.37 o 
   7   7  13        3.85        4.36      1.34 o 
   8   7  13        4.03        4.02      1.49 o 
   0   8  13       54.33       56.40      2.77 o 
   1   8  13        3.93        3.99      1.01 o 
   2   8  13       15.57       18.52      1.45 o 
   3   8  13        4.40        7.40      1.21 o 
   4   8  13       56.00       59.00      2.00 o 
   5   8  13        0.18        0.89      1.40 o 
   6   8  13        8.78        6.82      1.39 o 
   7   8  13        8.60        9.84      1.53 o 
   0   9  13       48.89       54.50      2.35 o 
   1   9  13        0.94        1.63      1.11 o 
   2   9  13        5.57        6.83      1.29 o 
   3   9  13        6.70        7.97      1.28 o 
   4   9  13       27.35       27.92      2.76 o 
   5   9  13       17.09       18.26      2.83 o 
   6   9  13        4.75        5.14      1.88 o 
   7   9  13       17.95       28.42      5.41 o 
   0  10  13        0.53        1.25      1.53 o 
   1  10  13        6.45       10.12      1.30 o 
   2  10  13        4.99        4.59      1.25 o 
   3  10  13        6.53       11.65      1.71 o 
   4  10  13        4.61        3.46      1.55 o 
   5  10  13       16.22       15.84      2.16 o 
   0  11  13        0.12        2.00      2.01 o 
   1  11  13       19.94       20.98      2.01 o 
   2  11  13        4.49        4.93      1.48 o 
   3  11  13        8.41        9.26      1.53 o 
   4  11  13        7.74       11.05      3.49 o 
   0  12  13        0.01       -1.25      2.24 o 
   1  12  13        4.78       11.05      1.84 o 
   2  12  13       10.01        8.71      6.76 o 
   0   0  14      799.95      861.18     30.97 o 
   1   0  14       36.11       35.42      1.87 o 
   2   0  14       29.61       28.15      1.78 o 
   3   0  14        0.47        1.13      1.03 o 
   4   0  14       11.52       14.62      1.41 o 
   5   0  14        8.80       16.95      1.55 o 
   6   0  14       27.06       26.33      1.92 o 
   7   0  14        7.57        8.12      1.70 o 
   8   0  14        5.75        9.37      2.18 o 
   9   0  14       10.01       12.50      2.92 o 
   0   1  14        8.28        7.97      1.23 o 
   1   1  14       93.65       89.36      2.22 o 
   2   1  14       32.59       31.18      1.28 o 
   3   1  14       92.11       87.11      1.71 o 
   4   1  14       22.40       22.06      1.11 o 
   5   1  14       42.00       49.80      1.54 o 
   6   1  14       18.60       18.47      1.41 o 
   7   1  14        9.49       11.81      1.27 o 
   8   1  14       17.97       23.07      1.65 o 
   9   1  14        6.07        6.09      1.67 o 
   0   2  14        0.35       -0.98      1.13 o 
   1   2  14      150.52      126.42      4.94 o 
   2   2  14       31.43       26.14      1.25 o 
   3   2  14       87.27       78.53      1.74 o 
   4   2  14       13.18       15.64      1.09 o 
   5   2  14      230.63      215.24      3.58 o 
   6   2  14      118.87      124.15      2.48 o 
   7   2  14       16.04       16.39      1.64 o 
   8   2  14        4.09        3.65      1.32 o 
   9   2  14       18.07       18.92      2.16 o 
   0   3  14       27.73       36.03      2.22 o 
   1   3  14      314.99      306.79      5.13 o 
   2   3  14      111.03       97.26      2.14 o 
   3   3  14       62.03       61.80      1.75 o 
   4   3  14       34.39       31.82      1.79 o 
   5   3  14       22.69       25.68      1.32 o 
   6   3  14        3.22        0.08      1.14 o 
   7   3  14       31.37       29.59      1.55 o 
   8   3  14        4.07        2.03      1.35 o 
   9   3  14        2.91        2.73      2.06 o 
   0   4  14      471.99      480.33     10.81 o 
   1   4  14      164.21      153.98      2.77 o 
   2   4  14       88.82       86.00      2.87 o 
   3   4  14       50.12       51.87      1.59 o 
   4   4  14       27.16       29.80      1.57 o 
   5   4  14       12.78       17.69      1.34 o 
   6   4  14       28.09       24.56      1.38 o 
   7   4  14        1.22        1.18      1.04 o 
   8   4  14        1.87        2.06      1.51 o 
   9   4  14        9.85        6.02      1.90 o 
   0   5  14       35.99       33.65      2.41 o 
   1   5  14       44.98       38.01      2.10 o 
   2   5  14       37.38       33.17      1.45 o 
   3   5  14       34.38       34.26      1.57 o 
   4   5  14       20.30       19.25      1.59 o 
   5   5  14       84.35       86.67      2.98 o 
   6   5  14       23.77       24.28      1.52 o 
   7   5  14       10.55        9.50      1.40 o 
   8   5  14        5.69        5.21      1.62 o 
   9   5  14       11.45        9.57      4.46 o 
   0   6  14       18.22       24.72      1.84 o 
   1   6  14       69.73       60.23      1.79 o 
   2   6  14        0.04        1.94      0.98 o 
   3   6  14       25.28       33.83      1.64 o 
   4   6  14        6.15        7.99      1.24 o 
   5   6  14       85.11       84.15      2.25 o 
   6   6  14        1.47        1.61      1.29 o 
   7   6  14        1.55        2.15      1.34 o 
   8   6  14        2.05        2.90      1.50 o 
   0   7  14       34.10       29.02      1.93 o 
   1   7  14        5.93        9.88      1.33 o 
   2   7  14       16.13       15.41      1.40 o 
   3   7  14       44.23       49.51      1.84 o 
   4   7  14       53.05       49.81      2.30 o 
   5   7  14       19.57       19.49      1.62 o 
   6   7  14       10.19        7.27      1.80 o 
   7   7  14       11.07       16.91      2.55 o 
   0   8  14        0.68        2.51      1.41 o 
   1   8  14       42.72       43.75      1.67 o 
   2   8  14       14.45       14.27      1.48 o 
   3   8  14       16.08       17.79      1.58 o 
   4   8  14       14.77       19.67      1.68 o 
   5   8  14       10.18       10.92      1.72 o 
   6   8  14        4.65        6.63      1.59 o 
   7   8  14        4.77        5.87      2.28 o 
   0   9  14       13.19       10.92      1.63 o 
   1   9  14        1.82        3.76      1.14 o 
   2   9  14        3.12        4.33      1.27 o 
   3   9  14       22.52       23.96      1.78 o 
   4   9  14        3.24        7.56      1.60 o 
   5   9  14       12.75       16.99      1.82 o 
   6   9  14        8.87        8.54      1.96 o 
   0  10  14        0.99        2.41      1.59 o 
   1  10  14        2.94        3.80      1.26 o 
   2  10  14       15.19       24.60      2.31 o 
   3  10  14        2.78        3.95      1.46 o 
   4  10  14       24.88       26.63      2.26 o 
   5  10  14        0.23        1.13      3.41 o 
   0  11  14        5.90       13.57      2.56 o 
   1  11  14        4.53        5.94      1.43 o 
   2  11  14       13.50       16.76      1.82 o 
   3  11  14       27.66       26.06      6.28 o 
   1   0  15       15.39       14.27      1.56 o 
   2   0  15        0.94       -0.64      1.15 o 
   3   0  15      176.75      154.36      6.99 o 
   4   0  15       26.49       22.84      1.68 o 
   5   0  15      198.59      193.20      5.08 o 
   6   0  15        1.43        0.65      1.65 o 
   7   0  15        0.74       -0.09      1.62 o 
   8   0  15        2.12        4.71      3.32 o 
   9   0  15        0.21        4.85      3.95 o 
   0   1  15      147.15      163.77      3.81 o 
   1   1  15      166.17      152.43      2.56 o 
   2   1  15       73.59       72.48      1.68 o 
   3   1  15       87.11       90.51      2.00 o 
   4   1  15       62.52       61.97      1.62 o 
   5   1  15        0.25       -0.87      1.02 o 
   6   1  15       15.88       15.00      1.61 o 
   7   1  15        5.68        6.62      1.21 o 
   8   1  15        1.64        2.13      1.40 o 
   9   1  15        1.25        0.70      2.19 o 
   0   2  15      216.80      222.28      5.58 o 
   1   2  15        3.67        5.56      0.98 o 
   2   2  15       42.34       43.39      1.49 o 
   3   2  15       26.69       24.33      1.26 o 
   4   2  15       14.90       16.25      1.18 o 
   5   2  15       22.98       17.91      1.25 o 
   6   2  15       26.08       22.81      1.61 o 
   7   2  15        2.45        0.91      1.19 o 
   8   2  15        3.78        1.88      1.44 o 
   9   2  15       11.40        1.42      4.15 o 
   0   3  15       74.04       73.05      2.79 o 
   1   3  15       41.65       35.86      1.59 o 
   2   3  15       29.36       26.13      1.46 o 
   3   3  15       20.12       24.92      1.38 o 
   4   3  15       21.59       23.35      1.51 o 
   5   3  15        8.00       10.24      1.21 o 
   6   3  15       15.34       21.63      1.87 o 
   7   3  15       16.93       17.80      1.50 o 
   8   3  15        0.15        0.35      1.37 o 
   9   3  15       11.20        0.97      4.17 o 
   0   4  15        2.98        3.10      1.61 o 
   1   4  15       86.62       86.80      2.16 o 
   2   4  15      155.28      149.58      2.76 o 
   3   4  15        1.17        1.12      0.99 o 
   4   4  15       41.16       43.99      1.85 o 
   5   4  15       32.78       32.46      1.66 o 
   6   4  15       32.78       31.33      1.74 o 
   7   4  15        7.27        5.89      1.27 o 
   8   4  15       12.15       10.27      1.69 o 
   0   5  15       53.16       55.84      2.61 o 
   1   5  15       30.26       26.85      1.57 o 
   2   5  15       14.56       12.54      1.18 o 
   3   5  15       24.48       24.39      1.57 o 
   4   5  15       25.93       23.27      1.57 o 
   5   5  15       57.14       58.63      2.01 o 
   6   5  15       24.77       24.25      1.82 o 
   7   5  15        0.05        2.24      1.38 o 
   8   5  15        0.27        1.58      2.09 o 
   0   6  15       70.65       74.31      2.92 o 
   1   6  15       30.86       29.31      1.58 o 
   2   6  15       30.89       32.63      1.50 o 
   3   6  15       17.94       19.08      1.57 o 
   4   6  15       30.32       26.31      1.64 o 
   5   6  15       19.03       19.84      1.64 o 
   6   6  15        6.38       10.92      1.41 o 
   7   6  15        3.23        6.00      1.83 o 
   0   7  15       48.33       38.44      2.43 o 
   1   7  15       17.63       23.73      1.47 o 
   2   7  15       24.57       26.27      1.69 o 
   3   7  15       41.76       45.76      2.73 o 
   4   7  15       16.36       22.47      1.67 o 
   5   7  15        5.56        8.70      1.42 o 
   6   7  15        0.55        2.08      1.53 o 
   7   7  15        7.48        5.02      2.69 o 
   0   8  15        0.89       -1.01      1.61 o 
   1   8  15       10.41       11.31      1.45 o 
   2   8  15        5.69        7.51      1.31 o 
   3   8  15        3.93        6.76      1.33 o 
   4   8  15       12.38       14.47      1.60 o 
   5   8  15       15.72       15.80      2.06 o 
   6   8  15        1.03        2.88      1.67 o 
   0   9  15        1.06        0.60      1.84 o 
   1   9  15        1.40        0.90      1.33 o 
   2   9  15        0.90        2.66      1.35 o 
   3   9  15       11.60       14.25      1.62 o 
   4   9  15       28.38       28.82      1.92 o 
   5   9  15       14.85       19.34      2.27 o 
   0  10  15        0.01        2.85      2.26 o 
   1  10  15       13.53       27.25      3.32 o 
   2  10  15        0.51        3.14      1.40 o 
   3  10  15        3.05        3.09      1.55 o 
   1  11  15        1.40        0.03      3.21 o 
   0   0  16       42.41       44.98      2.92 o 
   1   0  16        2.03        3.17      1.29 o 
   2   0  16       21.11       22.82      2.72 o 
   3   0  16       20.94       15.57      1.70 o 
   4   0  16       15.47       20.94      4.40 o 
   5   0  16       16.45       18.39      3.05 o 
   6   0  16        7.74       11.54      2.70 o 
   7   0  16       30.21       33.40      2.52 o 
   8   0  16        4.02       -0.21      7.87 o 
   0   1  16       37.40       41.24      1.99 o 
   1   1  16       27.45       26.48      1.82 o 
   2   1  16       13.84       17.95      1.27 o 
   3   1  16       38.14       39.90      1.53 o 
   4   1  16      140.28      132.60      3.07 o 
   5   1  16       56.28       61.38      1.89 o 
   6   1  16        6.30        8.27      1.22 o 
   7   1  16       13.09       11.37      2.07 o 
   8   1  16        4.85        3.02      1.51 o 
   0   2  16       12.71       18.24      1.97 o 
   1   2  16        4.08        5.31      1.06 o 
   2   2  16       66.06       66.86      2.39 o 
   3   2  16       49.55       46.16      1.60 o 
   4   2  16       16.78       18.94      1.39 o 
   5   2  16       22.43       27.26      1.59 o 
   6   2  16       57.86       59.83      2.22 o 
   7   2  16        0.99        1.53      1.26 o 
   8   2  16        7.57        6.74      2.16 o 
   0   3  16       35.38       42.69      2.34 o 
   1   3  16       55.48       49.15      1.75 o 
   2   3  16       52.80       48.64      1.73 o 
   3   3  16        9.41       10.89      1.26 o 
   4   3  16       15.45       16.62      1.46 o 
   5   3  16       57.09       56.02      2.10 o 
   6   3  16       22.48       30.20      1.74 o 
   7   3  16        3.24        2.29      1.27 o 
   8   3  16        6.18        5.46      1.91 o 
   0   4  16       60.97       55.56      2.61 o 
   1   4  16       40.39       36.99      1.91 o 
   2   4  16        3.07        9.75      1.63 o 
   3   4  16       19.73       24.24      1.72 o 
   4   4  16       66.10       65.27      2.05 o 
   5   4  16       53.92       54.65      3.11 o 
   6   4  16        2.90        6.59      1.34 o 
   7   4  16       13.20       15.97      2.78 o 
   8   4  16        0.65       -3.85      3.85 o 
   0   5  16      157.95      154.74      4.48 o 
   1   5  16        2.01        2.39      1.18 o 
   2   5  16       64.55       71.89      2.29 o 
   3   5  16       21.65       25.63      1.62 o 
   4   5  16       20.45       25.56      2.26 o 
   5   5  16        9.22        8.80      1.44 o 
   6   5  16        5.82        6.11      1.48 o 
   7   5  16        8.05       13.70      2.70 o 
   0   6  16        1.07        3.28      1.71 o 
   1   6  16        8.91        7.98      1.28 o 
   2   6  16       12.26       13.82      1.54 o 
   3   6  16       12.04       13.71      1.45 o 
   4   6  16        1.93        2.88      1.34 o 
   5   6  16        7.08        7.17      1.56 o 
   6   6  16        0.85        3.42      1.42 o 
   7   6  16       13.96       22.55      3.70 o 
   0   7  16        1.49        2.99      2.05 o 
   1   7  16        4.70        9.57      1.36 o 
   2   7  16       13.98       12.85      1.85 o 
   3   7  16       45.65       49.18      1.94 o 
   4   7  16       10.47       13.99      1.57 o 
   5   7  16       17.02       21.78      1.79 o 
   6   7  16       13.09       14.11      4.35 o 
   0   8  16        0.46       -2.08      2.29 o 
   1   8  16        1.09        1.10      1.37 o 
   2   8  16       10.97        9.92      1.47 o 
   3   8  16       10.00       13.29      2.25 o 
   4   8  16        0.44        2.34      1.41 o 
   5   8  16        3.13        4.75      1.84 o 
   0   9  16        1.02        0.31      1.90 o 
   1   9  16        2.21        3.11      1.51 o 
   2   9  16        7.30       11.70      2.02 o 
   3   9  16        1.64        3.91      1.93 o 
   4   9  16        9.76        1.47      3.42 o 
   0  10  16        3.10       -0.94      4.49 o 
   1  10  16        2.15        4.58      2.37 o 
   2  10  16        0.37        2.86      3.27 o 
   1   0  17       25.74       17.61      1.79 o 
   2   0  17        0.14        1.29      1.34 o 
   3   0  17       23.43       16.30      2.16 o 
   4   0  17        0.31        2.76      2.16 o 
   5   0  17       13.01       11.85      2.49 o 
   6   0  17        7.42        7.31      3.73 o 
   7   0  17        0.47        1.34      1.87 o 
   0   1  17        0.27        2.04      1.56 o 
   1   1  17        2.94        7.91      1.09 o 
   2   1  17       36.48       31.36      1.50 o 
   3   1  17        8.17        7.58      1.18 o 
   4   1  17       34.52       33.10      1.56 o 
   5   1  17       35.98       35.64      2.52 o 
   6   1  17        1.17        4.60      1.64 o 
   7   1  17        8.47       11.53      2.21 o 
   0   2  17        0.01        0.48      1.57 o 
   1   2  17       12.30       14.90      1.40 o 
   2   2  17       22.06       25.73      1.57 o 
   3   2  17       35.80       33.22      1.62 o 
   4   2  17       20.56       16.47      1.57 o 
   5   2  17        7.45        7.99      1.51 o 
   6   2  17        1.00        1.28      1.36 o 
   7   2  17        2.88        3.05      1.47 o 
   0   3  17       65.72       61.83      2.76 o 
   1   3  17        3.13        2.88      1.20 o 
   2   3  17       36.89       41.26      1.81 o 
   3   3  17       31.76       32.50      1.69 o 
   4   3  17        6.15        2.66      1.41 o 
   5   3  17       14.29       14.33      1.74 o 
   6   3  17       19.14       16.87      2.82 o 
   7   3  17        4.42        7.72      1.69 o 
   0   4  17       13.28       13.56      1.90 o 
   1   4  17        5.06        4.79      1.19 o 
   2   4  17       12.36       15.29      1.95 o 
   3   4  17       75.31       80.44      2.85 o 
   4   4  17        5.54        5.48      1.49 o 
   5   4  17       11.23       13.53      2.49 o 
   6   4  17        0.02        1.83      1.36 o 
   7   4  17        6.29        3.36      4.01 o 
   0   5  17        9.62       15.22      2.14 o 
   1   5  17       10.38       10.60      1.36 o 
   2   5  17       28.68       24.24      1.74 o 
   3   5  17       23.95       27.52      1.92 o 
   4   5  17        6.72       11.06      1.68 o 
   5   5  17       10.94       10.90      1.81 o 
   6   5  17        8.34        9.08      2.25 o 
   0   6  17        8.08        8.82      1.97 o 
   1   6  17        9.44       12.00      1.50 o 
   2   6  17        2.85        6.05      1.47 o 
   3   6  17       16.14       20.35      1.87 o 
   4   6  17        3.40        6.00      1.42 o 
   5   6  17        0.83        2.54      1.62 o 
   6   6  17        0.21        4.23      2.79 o 
   0   7  17        3.89        6.78      1.85 o 
   1   7  17       19.23       20.12      1.84 o 
   2   7  17       17.12       25.95      2.26 o 
   3   7  17        2.70        4.58      1.55 o 
   4   7  17        0.11        1.20      1.43 o 
   5   7  17       11.89        7.18      3.31 o 
   0   8  17       27.21       33.46      4.23 o 
   1   8  17        4.44        8.32      1.65 o 
   2   8  17        3.99        5.42      1.59 o 
   3   8  17        3.89        6.65      1.70 o 
   4   8  17        6.52        3.48      3.28 o 
   0   9  17        8.14       15.04      3.03 o 
   1   9  17        1.64        1.31      2.22 o 
   2   9  17        4.89        0.42      3.32 o 
   0   0  18        5.70        3.73      2.19 o 
   1   0  18       33.77       36.41      2.39 o 
   2   0  18        1.42        2.49      2.72 o 
   3   0  18       19.79       24.25      2.30 o 
   4   0  18       14.19       10.46      1.89 o 
   5   0  18        0.00        5.12      2.31 o 
   6   0  18        8.68       10.21      6.27 o 
   7   0  18       12.38        6.87      3.95 o 
   0   1  18       10.92       12.85      1.93 o 
   1   1  18       45.82       43.96      1.78 o 
   2   1  18       49.49       54.70      2.12 o 
   3   1  18       25.88       27.29      1.57 o 
   4   1  18        0.28        3.78      1.26 o 
   5   1  18        5.53        6.15      2.27 o 
   6   1  18        2.43        5.25      1.74 o 
   0   2  18        3.63        4.05      1.92 o 
   1   2  18       37.08       34.93      1.82 o 
   2   2  18        7.91        9.93      1.43 o 
   3   2  18       67.34       67.17      2.10 o 
   4   2  18        8.31        7.52      2.31 o 
   5   2  18        5.95        7.12      1.59 o 
   6   2  18        3.31        3.25      1.84 o 
   0   3  18       14.51       12.64      2.11 o 
   1   3  18       12.75       16.36      1.59 o 
   2   3  18      101.84      102.31      2.80 o 
   3   3  18       26.62       32.22      2.00 o 
   4   3  18        0.10        0.26      1.56 o 
   5   3  18       30.25       31.03      2.85 o 
   6   3  18       15.27       15.37      2.25 o 
   0   4  18        0.30        1.59      1.77 o 
   1   4  18        0.39        1.74      1.24 o 
   2   4  18        0.95        3.41      1.42 o 
   3   4  18        3.05        4.40      1.51 o 
   4   4  18        0.05        2.76      1.49 o 
   5   4  18        0.70        2.93      1.54 o 
   6   4  18        2.78        2.48      2.25 o 
   0   5  18        1.03        3.10      1.84 o 
   1   5  18       16.39       18.74      1.73 o 
   2   5  18       51.82       61.27      2.38 o 
   3   5  18        0.64        4.52      1.67 o 
   4   5  18        8.36       10.23      4.45 o 
   5   5  18        1.61        3.87      1.63 o 
   0   6  18       64.58       69.08      7.10 o 
   1   6  18       15.95       17.77      1.81 o 
   2   6  18        1.00        0.69      1.72 o 
   3   6  18       12.53       15.50      2.78 o 
   4   6  18        7.77        8.64      1.72 o 
   5   6  18        1.65        2.70      4.48 o 
   0   7  18        1.10        1.81      2.07 o 
   1   7  18       23.94       27.34      2.63 o 
   2   7  18       11.47       17.12      3.24 o 
   3   7  18        0.24        2.37      1.62 o 
   0   8  18        1.60        3.02      3.99 o 
   1   8  18        4.54        6.72      2.70 o 
   1   0  19        0.08        2.17      2.04 o 
   2   0  19        0.38        2.22      1.82 o 
   3   0  19        4.19        0.90      1.78 o 
   4   0  19        0.07        3.58      1.86 o 
   5   0  19        0.30        1.17      2.44 o 
   0   1  19        2.43        2.41      1.80 o 
   1   1  19       34.33       33.96      1.78 o 
   2   1  19       13.16       18.43      1.76 o 
   3   1  19        4.60        4.18      1.43 o 
   4   1  19       11.40       10.36      1.89 o 
   5   1  19        3.29        5.47      2.05 o 
   0   2  19        0.07        2.03      2.09 o 
   1   2  19        5.28        5.78      1.33 o 
   2   2  19        5.57        6.81      1.37 o 
   3   2  19        7.50       11.20      1.71 o 
   4   2  19        6.18        6.12      1.55 o 
   5   2  19       11.06       10.21      1.84 o 
   0   3  19        1.02        1.23      1.88 o 
   1   3  19        2.37        2.93      1.29 o 
   2   3  19       71.07       76.39      3.23 o 
   3   3  19        7.97        7.45      1.81 o 
   4   3  19        7.42        3.84      1.67 o 
   5   3  19        5.61        2.86      2.09 o 
   0   4  19        8.30        6.63      2.03 o 
   1   4  19       26.80       31.16      2.62 o 
   2   4  19        1.11        2.89      1.36 o 
   3   4  19       40.28       39.65      2.30 o 
   4   4  19        1.19        1.96      1.59 o 
   5   4  19        2.06        9.11      4.09 o 
   0   5  19       48.37       49.70      3.55 o 
   1   5  19       23.71       22.01      1.89 o 
   2   5  19       17.10       26.82      3.20 o 
   3   5  19       17.20       20.36      4.39 o 
   4   5  19        3.65        6.22      2.29 o 
   0   6  19        2.68        9.03      2.18 o 
   1   6  19        3.20        4.78      1.50 o 
   2   6  19        1.16        3.75      1.74 o 
   3   6  19        5.51        4.19      4.21 o 
   0   7  19        0.73       -0.90      4.57 o 
   1   0  20        7.42        4.94      2.23 o 
   2   0  20        7.66       11.89      5.89 o 
   3   0  20       15.87       15.05      3.39 o 
   4   0  20        2.82        3.72      2.54 o 
   0   1  20        1.46        3.98      1.87 o 
   1   1  20       12.89       14.42      2.92 o 
   2   1  20       13.54       12.15      2.20 o 
   3   1  20        9.42        8.48      1.62 o 
   4   1  20        0.62        4.71      3.25 o 
   0   2  20        0.88        0.76      1.91 o 
   1   2  20        8.25        7.46      1.45 o 
   2   2  20        5.93        5.54      1.41 o 
   3   2  20        5.34        8.94      1.50 o 
   4   2  20        0.88        2.81      2.59 o 
   0   3  20       16.16       19.26      3.85 o 
   1   3  20        2.11        1.26      1.39 o 
   2   3  20       11.23        6.82      1.65 o 
   3   3  20        3.18        6.64      1.71 o 
   0   4  20        0.04        0.21      2.04 o 
   1   4  20       10.92        9.20      1.57 o 
   2   4  20        2.27        3.50      1.43 o 
   3   4  20        7.95        6.18      3.09 o 
   0   5  20       11.43        7.53      2.86 o 
   1   5  20        0.89        4.68      1.94 o 
   2   5  20        6.20        1.38      4.21 o 
   1   0  21        1.06        4.44      2.90 o 
   2   0  21        2.09        3.68      3.56 o 
   0   1  21        0.82        5.32      2.42 o 
   1   1  21        1.24        0.42      1.73 o 
   0   2  21        3.07        1.72      2.58 o 
   1   2  21        1.83        5.03      3.02 o 
   0   3  21        1.95        8.12      4.58 o 
                                                 
